# Supplementary material for: Intrarenal Renin Angiotensin System Imbalance During Postnatal Life Is Associated With Increased Microvascular Density in the Mature Kidney
Source: Front Physiol. 2020 Sep 1;11:1046. doi: 10.3389/fphys.2020.01046 (PMC7491414; doi:10.3389/fphys.2020.01046)
Supplement: Supplementary file 1 [file Table_1.XLSX]

## Sheet: METADATA TEMPLATE
# Use this template for exon array submissions to submit exon- and/or gene-level primary analysis data as a matrix table
# Accompanying matrix table(s) can be supplied as additional worksheets, or as a separate file(s) (e.g. when the row count exceeds the capacity of Excel)
# A complete submission will consist of: (1) a completed metadata worksheet, (2) matrix of scaled/normalized signal intensity data for the exon- and/or gene-level analysis, and (3) the original CEL files.
# Incomplete submissions will be returned. Click the Metadata Example tab below to view a completed worksheet
# Field names (in blue on this page) should not be edited. Hover over cells containing field names to view field content guidelines or,
# CLICK HERE for Field Content Guidelines Web page.
# If you are submitting data associated with Copy Number Variation detection, consider submitting your Copy Number Variation calls to dbVar (http://www.ncbi.nlm.nih.gov/dbvar). This will allow users to easily see your results (with links to the raw data) and to view your results in the context of other CNV and structural variation studies. dbVar submission instructions are at http://www.ncbi.nlm.…
SERIES
# This section describes the overall experiment.
title	Effect of Maternal Separation (MatSep) on renal vasculature
summary	Isolated renal vasculature from male neonates (Postnatal day 10) and adult (Postnatal day 180
summary	Early genes= higher expression at P10 than P180; Adult genes= higher expression at P180 than P10
overall design	samples collected in un-stressed and stressed neonates and adult rats
contributor	Analia S Loria
contributor	Carolina Dalmasso
contributor	Kuey C Chen
SAMPLES
# The Sample names in the first column are arbitrary but they must match the column headers of the Matrix table (see next worksheet).
# CLICK HERE to find the Affymetrix platform accession number (GPLxxxx).
Sample name	title	CEL file	source name	organism	characteristics: age	molecule	Postnatal day	characteristics: tissue	chip name or GEO platform id
SAMPLE 1	1_012215_(RaGene-2_0-st).CEL			RAT	C_6mo	total RNA	P180	renal vessels
SAMPLE 2	2_012215_(RaGene-2_0-st).CEL			RAT	C_6mo	total RNA	P180	renal vessels
SAMPLE 3	3_012215_(RaGene-2_0-st).CEL			RAT	C_6mo	total RNA	P180	renal vessels
SAMPLE 4	8_012215_(RaGene-2_0-st).CEL			RAT	C_6mo	total RNA	P180	renal vessels
SAMPLE 5	9_012215_(RaGene-2_0-st).CEL			RAT	C_6mo	total RNA	P180	renal vessels
SAMPLE 6	14_012215_(RaGene-2_0-st).CEL			RAT	C_P10	total RNA	P10	renal vessels
SAMPLE 7	15_012215_(RaGene-2_0-st).CEL			RAT	C_P10	total RNA	P10	renal vessels
SAMPLE 8	19_012215_(RaGene-2_0-st).CEL			RAT	C_P10	total RNA	P10	renal vessels
SAMPLE 9	20_012215_(RaGene-2_0-st).CEL			RAT	C_P10	total RNA	P10	renal vessels
SAMPLE 10	21_012215_(RaGene-2_0-st).CEL			RAT	C_P10	total RNA	P10	renal vessels
SAMPLE 11	4_012215_(RaGene-2_0-st).CEL			RAT	MS_6mo	total RNA	P180	renal vessels
SAMPLE 12	5_012215_(RaGene-2_0-st).CEL			RAT	MS_6mo	total RNA	P180	renal vessels
SAMPLE 13	6_012215_(RaGene-2_0-st).CEL			RAT	MS_6mo	total RNA	P180	renal vessels
SAMPLE 14	10_012215_(RaGene-2_0-st).CEL			RAT	MS_6mo	total RNA	P180	renal vessels
SAMPLE 15	11_012215_(RaGene-2_0-st).CEL			RAT	MS_6mo	total RNA	P180	renal vessels
SAMPLE 16	16_012215_(RaGene-2_0-st).CEL			RAT	MS_P10	total RNA	P10	renal vessels
SAMPLE 17	17_012215_(RaGene-2_0-st).CEL			RAT	MS_P10	total RNA	P10	renal vessels
SAMPLE 18	22_012215_(RaGene-2_0-st).CEL			RAT	MS_P10	total RNA	P10	renal vessels
SAMPLE 19	23_012215_(RaGene-2_0-st).CEL			RAT	MS_P10	total RNA	P10	renal vessels
SAMPLE 20	24_012215_(RaGene-2_0-st).CEL			RAT	MS_P10	total RNA	P10	renal vessels
PROTOCOLS
# This section includes protocols and fields which are common to all Samples.
# Protocols which are applicable to specific Samples or specific channels should be included in additional columns of the SAMPLES section instead.
growth protocol	samples were collected during exposure to chronic behavioral stress (at postnatal day 10) and later in life after normal growth and development (postnatal day 180)
treatment protocol	not applicable
extract protocol
label protocol
hyb protocol
scan protocol
data processing
probe group file
meta-probeset file
value definition	Quantile normalized gene level expression values from GeneBASE
# IMPORTANT NOTICE CONCERNING EXON ARRAY SUBMISSIONS
# Exon arrays are commonly used to perform two complementary levels of analysis, commonly referred to as "exon-level" and "gene-level" analyses. When submitting to GEO, please keep in mind that we require CEL files regardless of the type of analysis you have performed. This means that, once your submission is released, other users can download the CEL files and perform their own "exon-level" or "…
Assay details:
Of a total of 20258 annotated genes RNA transcripts, 12821 genes did not have significant changes in gene expression associated with age (p<0.03 at step-up FDR <0.05). However, 3745 genes showed a higher expression in neonates compared to adults and called “early life” genes. The 3692 remaining genes showed a higher expression in adults compared to neonates and were classified as “adult life” gen…

## Sheet: MATRIX
RaGene-2_0-st-v1
sample	1_012215_(RaGene-2_0-st).CEL	2_012215_(RaGene-2_0-st).CEL	3_012215_(RaGene-2_0-st).CEL	8_012215_(RaGene-2_0-st).CEL	9_012215_(RaGene-2_0-st).CEL	14_012215_(RaGene-2_0-st).CEL	15_012215_(RaGene-2_0-st).CEL	19_012215_(RaGene-2_0-st).CEL	20_012215_(RaGene-2_0-st).CEL	21_012215_(RaGene-2_0-st).CEL	4_012215_(RaGene-2_0-st).CEL	5_012215_(RaGene-2_0-st).CEL	6_012215_(RaGene-2_0-st).CEL	10_012215_(RaGene-2_0-st).CEL	11_012215_(RaGene-2_0-st).CEL	16_012215_(RaGene-2_0-st).CEL	17_012215_(RaGene-2_0-st).CEL	22_012215_(RaGene-2_0-st).CEL	23_012215_(RaGene-2_0-st).CEL	24_012215_(RaGene-2_0-st).CEL
treatment group	C_6mo	C_6mo	C_6mo	C_6mo	C_6mo	C_P10	C_P10	C_P10	C_P10	C_P10	MS_6mo	MS_6mo	MS_6mo	MS_6mo	MS_6mo	MS_P10	MS_P10	MS_P10	MS_P10	MS_P10
Transcript ID
17604653	43.0715	42.7847	36.8199	42.1146	32.0761	59.6582	30.4852	67.2171	65.404	72.8104	25.4248	40.0773	27.3553	30.3173	17.8105	35.881	45.8294	74.3494	50.0523	59.3756
17850004	21.0219	20.7525	22.0006	24.2691	22.4347	20.5103	21.442	19.4731	20.5776	18.9202	21.2258	20.9697	20.2725	24.344	22.8056	21.1568	19.9955	20.8545	23.4236	20.4862
17848894	606.703	489.153	324.34	1134.45	667.62	338.107	292.592	429.552	468.759	453.854	562.526	688.108	621.737	816.54	668.817	310.983	321.895	386.112	476.323	410.835
17824470	339.794	317.372	292.723	299.882	286.373	367.172	391.653	419.89	433.657	389.933	335.481	317.765	387.205	303.793	271.608	383.79	384.748	451.368	401.731	395.882
17764522	30.404	29.8355	31.63	32.0069	29.7624	28.5386	29.6862	29.6456	35.5948	18.724	31.9541	32.348	29.4937	29.5457	28.3328	29.514	29.1403	33.1486	27.1568	23.5476
17604655	41.7772	38.7366	19.4227	35.8479	30.8865	40.9651	45.2753	72.9501	53.4876	44.6766	29.1955	18.9054	29.7578	35.1818	22.4343	49.2118	39.3023	63.3312	35.6421	47.8087
17629180	109.63	134.621	111.35	131.247	118.009	137.72	123.619	110.364	124.496	131.155	135.618	125.173	130.172	136.617	147.094	133.738	131.005	125.491	121.499	114.157
17850006	26.1254	26.4268	25.8821	25.3439	27.42	25.36	22.2015	23.9458	20.1871	22.6769	26.3685	28.4776	23.2601	25.5569	23.7323	26.3336	29.5298	24.3286	25.4093	23.0645
17848896	4784.97	4802.26	3369.14	9224.78	7039.28	2060.53	1701.09	3230.87	3358.67	3410.53	5834.17	6310.95	6929.48	8344.08	7715.15	1785.98	1487.58	2630.09	2789.22	2735.83
17790047	603.358	657.025	673.203	635.665	725.265	617.259	624.297	526.151	553.76	543.139	728.64	674.289	554.144	677.011	685.158	620.327	632.548	523.328	634.886	598.554
17630181	19.5249	19.4025	19.2675	18.5561	20.83	18.9557	23.4528	21.3888	22.1625	22.6652	22.3598	18.811	21.2506	20.2992	20.2883	19.5069	21.9682	20.287	22.3837	22.782
17788948	954.776	715.576	723.636	942.311	788.914	598.434	644.569	594.721	560.24	530.973	686.275	729.092	848.038	776.491	906.983	600.145	526.697	610.547	631.466	556.102
17764524	65.1968	70.2325	53.9745	58.2757	67.8156	377.027	372.919	298.414	296.131	284.539	61.3148	67.4179	57.4252	58.5886	52.4092	303.715	329.962	247.462	302.834	261.208
17740089	298.162	316.327	314.004	260.573	277.578	360.757	371.146	316.434	290.908	352.309	253.876	331.346	294.781	311.069	304.636	394.061	377.398	275.431	295.554	254.986
17738990	237.889	192.544	210.551	209.607	202.588	221.865	205.217	185.7	172.048	162.214	197.121	199.645	287.816	182.885	220.71	154.111	163.296	158.759	174.953	201.814
17604657	90.7766	142.248	194.969	147.776	146.201	310.835	265.615	362.965	354.377	286.708	104.644	134.058	152.692	128.423	107.992	205.676	214.456	260.78	170.288	208.772
17850008	37.2645	37.4321	55.2853	44.5463	33.4042	35.5407	38.6388	30.5644	28.0569	29.2959	34.2688	36.1493	44.6084	44.8648	32.7949	34.6466	36.3215	31.0147	34.7436	32.7074
17848898	69.8225	62.2146	71.1607	80.3439	69.0086	69.8621	57.5433	62.0436	75.4343	75.9022	61.7294	66.68	67.0218	65.1873	73.9573	48.8412	47.192	56.4417	55.5353	65.8594
17788950	43.9714	32.4381	31.7455	39.0681	30.1028	24.5882	27.6602	27.5884	27.5722	28.4822	36.4897	36.0045	28.2804	36.5356	32.0893	26.0861	28.2368	25.7212	27.7412	29.7556
17630183	30.7653	25.7074	32.5127	27.1724	24.2792	26.129	29.1194	22.5423	26.0881	28.4222	35.1241	29.7467	27.2037	30.5863	27.5573	30.3024	23.2518	23.3482	25.1171	26.1217
17850010	30.3628	28.7744	30.5425	33.4135	29.1445	30.3175	28.263	26.7988	27.9685	27.9571	29.9199	30.1325	28.9519	29.973	34.3342	27.0438	27.3519	29.1088	26.8295	29.6266
17849010	87.45	97.3009	111.572	135.423	116.687	54.8106	86.6613	75.9536	84.1009	65.6797	138.235	110.835	84.665	110.683	115.153	74.3005	69.8587	66.3896	75.8818	74.272
17738992	152.682	164.364	179.915	167.478	197.238	236.804	193.074	186.433	187.928	176.361	198.753	193.666	151.825	172.462	177.161	200.896	219.073	216.866	214.861	212.446
17714567	4939.34	5024.69	5484.71	4453.46	4851.27	3434.63	3068.29	2278.95	2521.79	2560.34	5061.7	5123.65	4668.2	4734.56	5136.03	3231.52	3179.07	2429.26	2603.51	2601.9
17680143	437.544	508.568	559.898	625.566	547.784	656.441	749.014	822.943	675.4	697.801	554.357	573.679	585.826	513.957	533.105	579.949	709.872	845.23	687.479	754.387
17604659	219.76	147.663	155.917	262.336	184.53	345.258	351.915	419.992	432.089	471.21	243.802	151.227	159.456	151.962	164.941	304.676	330.836	380.274	277.347	483.052
17848911	196.035	170.245	142.917	178.142	145.054	95.0637	101.309	137.906	120.636	106.066	191.816	178.03	223.26	176.862	157.593	106.829	99.144	176.185	145.923	144.516
17740093	68.7881	46.612	57.2855	85.4487	62.5054	48.7269	55.9856	55.2854	63.5883	58.8573	58.187	46.7207	65.0444	67.5268	54.8896	44.5809	43.6686	51.9189	63.5728	60.0141
17739093	256.844	217.155	189.248	243.719	224.59	225.113	215.31	237.663	269.788	228.728	175.841	187.065	294.478	259.802	195.606	233.215	213.046	236.128	231.404	248.217
17679144	58.3606	64.7969	56.7094	57.5017	60.3619	54.5544	49.1938	48.6688	59.3166	66.8364	74.2223	79.8264	63.2385	63.9964	75.0182	59.3157	56.1964	50.3949	58.2036	59.5631
17604661	139.073	50.8123	75.9734	55.3397	70.7162	56.0054	48.7836	56.7697	51.0923	58.9696	64.5706	80.9612	75.4682	76.0266	91.9676	56.9581	67.4052	54.6335	48.01	37.2468
17850012	24.075	22.1002	21.7205	27.9418	22.8439	20.934	21.3021	17.0247	23.496	20.5241	25.3952	22.5741	22.8494	22.7014	22.4534	22.1967	22.7539	19.7172	23.2575	19.8935
17790054	56.3955	63.0292	72.8613	58.8321	64.2251	48.0226	41.0499	50.7906	54.4898	49.36	62.2652	64.2196	69.337	74.3606	75.5401	41.4946	42.2206	43.0768	51.1576	52.5206
17604663	94.6611	102.865	62.1154	153.293	74.8299	141.653	90.4696	133.016	236.987	203.157	100.526	69.3334	56.7234	59.0887	101.74	146.447	90.3144	214.612	200.528	186.548
17629187	539.821	446.281	524.285	376.466	366.381	617.489	631.64	795.914	655.261	598.102	423.488	399.437	477.355	388.395	394.159	636.523	648.905	695.456	666.846	640.935
17874438	28.2576	27.0884	26.8959	30.602	26.5073	28.9443	24.6065	29.2293	24.3758	29.9551	28.6439	31.4996	27.7476	27.1367	28.521	24.9895	25.352	28.1217	24.7185	26.5104
17850014	39.5884	50.6388	49.4542	44.2632	43.0908	38.1589	39.0662	37.0148	31.0213	31.0955	41.5441	52.5167	50.6623	38.5995	40.4192	34.9022	43.6092	36.6829	39.6079	29.4957
17630188	127.564	110.741	132.741	102.412	105.146	172.065	153.918	168.683	167.279	145.64	135.72	110.236	94.1448	103.992	110.919	174.602	152.274	181.316	161.882	167.913
17874440	18.7682	18.3878	17.8118	17.4355	17.8516	17.7425	17.1427	17.6676	17.8496	16.1958	17.6953	17.0065	18.1958	18.3444	17.0775	16.7588	18.5491	16.8771	16.5167	18.1537
17604665	37.9311	99.9008	63.0757	19.7647	101.948	218.829	110.081	233.565	296.615	238.792	30.5505	77.1914	67.7788	30.9128	66.6852	133.499	158.193	213.004	243.096	160.622
17850016	18.5725	19.1357	21.1753	18.9765	19.4011	17.5838	20.6367	19.8569	19.4167	17.0958	19.3107	18.2611	17.9652	17.4076	19.3675	17.5349	19.2823	17.3611	16.7513	16.6445
17680149	862.162	752.71	718.248	707.811	629.656	436.047	409.867	514.209	556.088	551.808	650.726	699.216	733.896	691.919	720.862	456.074	444.868	503.688	452.595	440.15
17874442	34.4948	33.9973	35.7369	35.8336	34.8424	32.5615	32.8224	33.1094	31.6909	33.8402	42.7243	45.8555	36.1744	34.9677	36.9757	33.3327	31.8159	34.9417	33.5657	34.4025
17800058	147.436	143.297	142.469	152.855	156.95	204.19	192.714	199.001	212.678	246.562	187.667	166.687	136.47	168.994	182.947	170.979	181.886	193.458	197.682	204.596
17740110	649.722	686.413	625.775	631.249	583.282	732.589	863.588	801.247	725.612	667.921	576.906	566.083	622.28	668.232	618.72	818.391	893.699	899.668	835.624	809.984
17739110	45.1929	47.6699	26.6067	19.5998	48.6967	52.6031	113.433	142.867	110.904	140.743	39.5867	23.9176	25.3853	30.154	66.7096	114.983	61.1325	80.4717	71.2705	88.8803
17604667	309.849	265.7	297.563	303.335	332.21	447.48	372.059	602.332	656.732	602.423	254.368	255.683	364.082	217.287	306.976	396.293	358.85	665.847	491.565	523.649
17850018	20.1827	20.9357	16.4013	17.778	18.3894	15.4843	16.8777	16.7907	16.222	15.8537	15.8976	18.5317	17.5384	15.6196	19.8643	15.6798	15.6218	16.6715	16.0196	17.127
17788960	562.07	441.231	517.583	438.543	424.556	124.913	164.334	221.69	211.935	171.755	299.041	310.185	382.875	372.742	270.853	134.534	140.793	273.097	193.002	231.414
17679152	80.6536	62.7625	80.7916	91.4452	84.9809	63.9579	68.9136	63.7655	72.6222	65.7072	70.3704	67.9275	82.7495	80.3305	88.9039	50.9888	61.7364	56.4154	62.4735	69.5929
17874444	33.5584	29.4383	34.2888	39.0239	36.748	25.4975	26.965	25.739	25.1784	24.5229	29.4802	30.9774	34.4152	28.6374	31.0274	27.7098	25.907	26.0098	27.5207	26.761
17850020	30.5579	27.128	28.5017	22.521	31.2618	26.8007	26.0342	26.6035	26.4255	26.3688	25.8716	26.6276	27.3091	34.5188	26.101	26.9132	27.8206	26.5335	25.6677	25.2448
17604669	15.2005	17.6333	13.1341	14.1527	18.8819	15.2164	13.2768	14.3309	13.4942	14.1857	14.9453	19.3142	17.3987	15.6419	17.6933	14.6623	13.8045	13.4841	14.1837	13.0856
17789062	246.548	203.586	170.834	215.662	200.567	179.347	189.227	167.914	164.055	163.022	262.983	221.156	183.889	214.798	254.242	185.844	178.648	215.942	213.125	201.119
17604671	114.611	138.437	104.149	152.171	85.5232	223.719	187.532	288.434	319.251	277.895	77.9362	111.39	124.506	132.393	161.2	215.887	212.163	297.977	251.739	338.427
17874446	32.9802	34.6455	35.6096	34.6504	35.5295	33.1607	33.2745	34.041	32.3535	34.522	36.1056	38.5174	35.069	37.7304	35.5164	33.6467	34.538	35.9649	35.6437	34.3785
17850022	25.332	29.5322	28.609	23.5996	27.9237	22.4805	23.2773	24.3163	25.3905	29.2143	32.9719	28.1285	26.0465	26.8843	24.6028	26.2335	24.2394	26.9557	25.0502	23.8023
17790063	949.909	974.287	1106.17	796.623	806.713	1207.71	1071.2	1194.85	1237.41	1289.57	975.062	941.001	921.575	874.968	923.394	1066.67	1002.94	1053.58	1181.66	1239.69
17739114	64.3865	83.7618	76.7291	78.8884	66.1357	48.0885	44.5388	55.0202	57.3202	57.9659	57.8691	62.6576	59.8725	80.0526	53.6588	63.7201	52.2973	57.9335	52.3475	54.3399
17849023	38.3113	40.0681	34.9079	43.8749	41.6293	38.2541	47.5952	44.1719	42.0973	43.549	53.6882	41.2063	41.6487	45.5891	53.3176	35.5277	41.5593	38.5415	39.2066	49.7993
17714581	213.379	214.445	207.536	267.771	241.081	259.962	250.434	231.941	236.602	229.737	215.663	232.521	193.453	233.654	245.996	262.791	253.884	235.909	232.918	219.176
17604673	87.8568	68.3943	66.3108	135.122	44.3095	60.288	68.9446	149.63	108.759	92.2484	58.4924	69.7218	73.8814	75.7976	44.8465	125.974	69.8742	189.946	64.5712	96.2629
17874448	48.9292	36.9083	28.485	37.3215	38.5914	60.1158	36.6929	42.2764	27.8265	32.6227	35.8744	30.5386	47.3802	33.2137	48.5498	28.1214	33.1809	22.0399	25.3424	29.4127
17850024	26.9072	22.8961	23.2369	22.6301	23.6463	23.7237	21.9522	19.9737	20.4981	20.9583	25.2985	24.3879	23.9831	23.1535	24.7347	21.562	21.6853	21.2956	22.6308	21.0236
17824490	953.812	1226.43	1462.09	926.236	1221.33	1025.54	1100.16	771.564	730.704	752.42	1368.07	1272.99	866.527	1061.78	1130.22	1133.57	1305.37	989.548	979.904	825.243
17629208	379.283	376.135	352.322	343.407	409.156	378.921	397.529	384.19	329.937	415.245	380.485	400.445	383.976	403.548	405.449	371.85	347.693	404	339.344	387.363
17630198	45.6574	43.8231	52.969	35.4187	61.805	36.978	46.5535	44.9222	41.8321	52.8003	49.065	46.4443	58.182	46.3458	50.712	34.4515	34.5594	48.6911	43.7039	48.034
17824501	20.0302	20.9744	19.9734	19.2546	19.4093	21.0314	18.3807	18.0161	19.4239	18.19	20.9605	24.4019	20.4079	19.791	23.0861	21.83	18.8691	17.8608	18.739	19.8192
17764542	671.368	796.911	677.379	1110.77	882.648	667.921	620.51	456.186	499.402	563.233	810.217	922.087	785.005	940.639	944.552	568.951	529.509	470.576	583.53	583.126
17604675	52.9673	43.3998	67.8723	65.3919	72.2393	94.8225	114.082	174.294	122.299	201.053	56.0157	67.8983	85.8827	123.414	70.4659	128.835	82.9781	114.538	118.982	143.599
17850026	29.7809	33.1951	36.7751	27.3533	31.3369	26.9378	30.0161	28.4334	26.4468	25.9273	32.7957	32.1661	29.6821	30.1972	27.3674	28.7125	30.8562	28.7001	27.1054	24.8053
17679160	33.0349	25.8772	26.3799	33.9898	31.9622	24.5909	25.855	26.4248	25.869	25.8696	27.7946	29.7747	27.6511	27.377	28.3067	24.3978	21.5047	27.142	26.1999	25.703
17848927	629.899	680.999	687.122	649.393	636.788	619.52	613.488	567.315	616.639	571.345	655.033	677.407	583.796	650.118	606.651	592.389	582.962	601.206	639.651	729.868
17824503	39.4071	37.0127	37.8859	47.6842	36.626	44.5856	43.0105	58.2004	51.8113	49.4954	31.9011	39.7991	52.2727	37.4359	40.4059	30.4547	34.2632	43.7181	41.6586	41.6749
17604677	71.8313	42.9305	53.8721	18.7609	51.0484	106.48	97.9632	73.9573	82.7213	181.652	36.5969	25.4415	38.5102	29.0945	39.9363	84.606	78.1665	134.791	75.0477	97.6375
17850028	20.892	21.5756	22.6789	21.1582	20.8916	19.676	17.7878	20.6989	20.1885	19.0982	24.9537	26.8425	23.9126	24.0854	23.1451	20.1933	21.4875	20.9118	22.7717	18.0277
17790069	18.1611	16.7756	16.8967	16.481	16.9908	16.9777	16.096	16.3182	18.7027	16.6715	15.6141	17.9878	16.0187	17.1569	16.7768	17.2112	15.543	16.7352	16.428	15.5945
17874454	117.089	125.458	91.8611	114.076	89.7167	123.722	162.199	171.808	134.841	134.207	86.7219	93.8028	80.9239	119.613	114.177	147.887	152.759	147.365	119.527	129.539
17850030	81.2461	39.5546	40.6795	34.7397	43.3371	37.954	39.4817	27.6862	39.6138	31.8125	44.8185	36.6005	40.7861	36.7554	46.9655	28.5658	37.4353	36.8783	43.6369	36.1646
17824495	38.335	36.937	31.756	40.6129	44.3055	32.47	36.6608	36.4912	35.7052	38.4758	37.0684	39.0637	46.7794	42.5936	51.9404	39.1954	32.1315	39.3728	43.4965	50.5621
17790071	67.2102	41.059	80.2509	76.6709	70.7973	70.3288	62.0865	61.1606	62.9136	50.8828	74.3728	60.7103	59.6108	63.504	70.4044	54.4613	56.7635	52.5893	58.9197	60.4908
17604679	91.2771	83.566	61.0026	74.2409	74.6654	109.694	67.611	107.966	159.425	155.915	95.815	52.6446	97.2527	73.5117	77.3126	127.702	132.455	103.21	132.757	109.357
17654638	146.683	127.666	181.788	127.226	144.452	236.41	213.266	133.291	151.309	151.941	160.696	152.738	139.229	136.244	134.719	202.365	215.272	156.773	173.578	161.725
17764547	1244.84	1384.9	1454.88	1255	1225.27	2687.35	2296.8	2208.28	2498.99	2459.79	1490.9	1536.41	1236.36	1321.85	1271.43	2486.67	2186.23	1958.32	2051.79	2016.05
17739123	36.7931	48.5835	48.1809	33.7516	34.5384	31.2841	27.8004	27.4604	31.9418	32.1061	31.1365	34.9931	33.5907	32.9265	29.0429	26.5141	24.915	27.0816	29.2288	31.0395
17604681	15.9898	20.4843	26.9455	34.4051	22.2434	18.7706	28.9932	28.1694	21.725	32.2167	23.8757	15.7243	25.179	33.23	21.3458	38.1358	27.5073	29.8378	30.8608	21.7629
17630215	365.011	330.631	304.63	253.37	275.022	271.494	293.979	323.286	276.99	238.06	225.072	313.024	304.909	261.507	212.283	278.45	348.941	334.259	275.35	306.467
17850032	23.4519	32.869	24.5246	29.165	21.122	23.5834	22.3643	23.8122	30.4405	23.4602	23.5408	22.1018	28.8463	19.5915	24.8789	22.6217	20.7053	25.4821	20.0434	25.9366
17800073	273.922	276.946	327.799	280.574	293.423	317.867	284.666	238.039	226.442	279.295	317.094	297.085	240.7	310.427	307.086	299.95	304.002	254.655	292.778	259.722
17714600	494.167	513.214	536.261	495.828	519.727	549.478	552.796	530.166	551.427	561.356	529.929	495.271	479.477	541.637	533.021	557.604	529.524	523.272	542.318	492.61
17714590	29.6532	34.4158	31.1633	43.9766	34.575	27.6021	37.6626	35.2344	30.8883	31.2817	37.7635	35.5235	32.1983	31.6002	34.5947	30.2403	34.5399	29.1217	31.2325	36.6674
17739125	797.648	828.831	656.779	760.897	794.244	1543.39	1543.38	1556.06	1415.66	1503.88	765.598	699.642	891.675	731.722	750.535	1304.61	1435.01	1317.1	1404.83	1459.48
17679166	127.026	151.377	130.4	141.304	122.021	201.877	234.199	151.72	136.154	180.769	154.302	120.774	130.675	133.703	126.276	201.709	198.544	159.033	185.041	138.301
17604683	45.4109	52.5642	64.4193	29.6906	38.874	42.8315	61.476	54.0397	74.6156	132.403	37.4505	35.4159	45.9769	44.3356	30.029	42.7901	62.748	100.417	79.9156	117.525
17850034	49.8757	29.4882	31.4262	36.9199	34.9864	46.6629	41.7101	44.5794	48.8564	48.7572	34.7364	32.2483	33.8385	26.9017	48.6504	32.8533	30.9511	47.0038	34.7391	49.4967
17848934	73.7017	51.9113	69.9848	77.5746	57.8972	59.6965	55.8527	60.3741	63.8363	64.0338	64.4094	68.9102	64.8687	67.1807	77.8158	58.3747	57.8542	54.0756	69.2064	60.9331
17790075	24.1218	23.6396	23.3827	28.9795	22.6405	25.0429	30.3498	25.822	21.4374	20.0447	23.0916	27.3893	25.3773	24.6372	26.5021	22.0997	24.2363	23.9481	28.6493	21.6207
17740126	141.278	147.369	124.358	107.057	100.097	188.687	186.281	166.823	147.395	156.074	118.137	131.947	105.747	113.612	109.713	212.28	223.9	195.747	188.438	146.288
17714592	38.3182	48.4816	67.8517	32.8208	45.6215	44.6594	36.5076	33.0466	34.561	37.8395	67.1908	66.1814	48.3547	49.4491	47.2317	39.4857	45.1116	32.8795	37.4613	37.1217
17824511	25.8122	24.7713	22.3815	32.0386	35.9577	22.3032	22.4286	25.4313	22.807	21.2692	25.3339	27.8005	26.1762	26.7261	25.7961	22.1918	19.9902	22.0711	20.5654	22.7063
17604685	45.4372	62.4312	58.0945	61.9611	56.3003	86.8539	63.4709	36.9768	76.7397	81.4201	66.3249	59.9256	85.6731	90.4216	76.3344	70.9246	118.602	85.7396	63.1562	69.6908
17790077	91.241	102.684	91.338	77.3045	87.0783	333.002	374.589	152.326	225.947	167.585	85.8847	96.3505	134.34	104.225	84.0454	333.811	303.576	191.398	197.333	170.793
17654645	266.62	274.378	246.754	305.592	237.045	289.208	309.761	335.471	306.552	308.446	229.212	212.888	287.375	257.537	258.152	289.086	275.76	357.988	293.558	304.19
17850037	24.5663	27.9592	23.6772	26.0797	29.5701	24.0007	24.1464	23.5933	24.9311	25.0505	25.2357	26.0694	23.9026	23.0884	34.6289	24.2682	22.6439	24.5917	23.5248	25.7571
17849037	23.7415	21.2681	22.099	23.5891	23.5951	20.8456	22.1934	21.9038	22.2982	21.7763	23.948	22.7034	23.2292	22.4802	29.6865	21.8251	21.0423	20.7101	20.5352	21.2249
17824513	1294.94	1304.34	1138.04	1086.63	986.324	1477.28	1688.86	1420.22	1408.58	1211.32	1102.92	1201.31	1255.91	1105.43	976.188	1742.22	1794.21	1719.72	1652.33	1416.6
17604687	84.0497	54.8631	47.4755	77.8912	49.8581	127.89	81.97	97.5877	93.0499	120.035	46.3309	61.3025	79.952	88.9919	76.8808	92.8671	92.6182	95.54	96.2109	82.9318
17740131	513.312	510.078	471.233	560.9	525.491	252.355	291.019	320.328	288.041	294.551	449.814	473.403	616.099	599.931	459.908	310.613	288.04	302.229	323.363	314.275
17714596	26.391	19.9559	24.5828	22.0726	21.7999	23.0405	29.8625	28.2987	22.4798	22.8827	24.037	21.6886	21.8349	21.9963	21.8493	25.4421	29.5293	24.1028	20.6416	26.6994
17850039	238.158	217.139	215.233	226.061	240.823	223.691	206.33	202.764	255.322	208.642	211.51	217.473	317.733	224.35	231.783	192.263	211.911	216.94	223.725	218.901
17849039	125.945	145.439	184.084	134.526	180.979	204.522	150.252	167.06	201.571	258.899	170.475	147.166	110.029	115.698	161.499	216.296	170.327	145.087	163.361	191.94
17788981	277.518	288.688	204.65	254.279	265.923	282.263	435.833	439.23	315.293	265.325	182.344	180.326	388.244	263.955	185.262	339.707	352.364	476.04	412.959	463.305
17679173	126.353	120.775	143.628	113.289	136.991	171.298	148.487	129.418	127.346	117.928	100.25	141.883	106.61	118.234	108.954	165.994	171.316	130.031	145.198	126.854
17604689	160.712	293.041	188.962	273.67	194.874	226.413	283.284	370.266	298.445	348.153	190.169	197.347	153.756	182.04	218.542	216.279	176.078	402.779	244.684	306.826
17850041	170.262	163.859	157.22	216.076	177.355	174.22	147.55	169.184	187.674	193.895	177.485	168.241	147.99	169.184	174.781	146.605	160.827	172.388	137.27	156.818
17789082	3219.57	2615.75	2417.72	4204.07	3382.52	2622.12	2960.53	3411.38	3805.96	4028.79	2616.95	3462.87	2994.39	3574.51	3419.5	3038.74	2929.39	2849.35	3320.92	3550.38
17604701	25.1841	20.6251	24.7575	22.7148	24.4251	19.6893	29.2804	18.0779	22.7263	26.2746	23.6768	28.473	19.3135	24.3201	16.9799	21.089	26.3236	23.5786	20.3086	22.1383
17604691	136.333	131.11	133.955	123.524	124.593	188.666	172.017	286.28	268.834	233.804	139.673	139.782	93.4794	156.488	138.886	148.552	128.989	290.629	221.396	214.452
17629225	1202.2	1189.28	1312.94	980.379	1166.03	1061.17	1051.19	762.565	799.788	778.498	1149.37	1135.26	1118	1147.64	1258.65	973.587	1043.19	796.421	894.554	764.779
17790083	303.097	302.38	306.251	345.753	348.202	404.227	351.934	386.105	405.098	424.382	317.306	303.194	277.806	356.596	333.016	359.513	356.288	377.812	402.213	366.682
17789084	25.1172	18.0154	17.5606	17.8111	20.1077	21.5372	16.6108	18.1105	19.9198	17.8734	18.7137	17.3274	20.3111	18.3667	20.9742	15.8715	14.9031	19.8964	17.3097	19.2108
17604703	33.9105	50.9153	50.2426	58.3858	31.9317	68.3914	71.2132	84.9435	50.9885	49.9275	60.3311	38.3549	84.2074	55.6469	65.7766	44.9729	52.727	70.1619	65.1661	54.8485
17604693	30.8952	39.008	48.3231	45.3991	34.0105	31.0308	52.8106	49.8774	54.1462	43.5629	43.3335	55.7345	43.5771	46.6847	41.8987	59.8317	57.0548	48.6029	43.35	45.7613
17874468	33.5804	34.3164	34.3418	35.9259	35.7162	32.4697	34.5667	34.2287	33.9703	34.0302	35.3358	38.705	35.824	36.8809	36.1928	32.9088	31.6174	37.3592	35.2107	33.1143
17874470	82.4272	65.4159	76.6765	62.8817	65.4653	55.0393	59.3926	65.9345	58.4121	79.3633	55.1294	59.0843	63.6059	69.3558	82.7506	63.3654	56.3542	71.4832	57.6493	77.1102
17604705	31.6812	31.3955	37.1783	35.8974	45.0534	42.0852	28.8405	34.3748	33.3913	46.7126	40.8617	35.0422	60.46	31.6229	21.5834	42.506	33.8697	39.6942	33.1692	72.9548
17604695	440.346	432.315	452.002	354.59	362.785	428.66	575.581	542.285	456.891	488.031	488.145	399.112	450.303	445.852	464.894	495.293	447.114	525.943	480.058	565.678
17630230	34.4561	38.4838	36.282	47.4904	39.6795	24.4414	29.5893	30.5557	30.9532	30.7925	44.7362	38.99	35.3781	35.3697	38.7306	33.6907	23.3764	27.2217	26.0311	28.1391
17680180	974.07	855.788	1026.9	592.667	646.659	708.018	679.846	700.865	882.447	913.066	756.871	712.364	837.987	795.625	821.693	773.246	671.378	847.553	772.036	772.54
17629231	70.0673	65.8867	68.0472	67.4857	66.2829	69.211	70.3098	67.8014	75.0785	66.6182	68.1295	68.1315	60.3938	58.0452	66.1773	61.6847	62.2246	68.3053	76.5535	69.2535
17848947	1681.32	1600.92	1851.95	1697.56	1642	1517.42	1828.78	1628.49	1415.98	1383.1	1714.81	1734.94	1509.64	1724.11	1673.8	1760.49	1605.81	1381.46	1676.03	1748.98
17800088	260.75	304.161	234.236	331.362	259.845	303.723	336.879	523.533	453.397	356.346	218.056	250.668	406.498	329.775	225.651	317.019	336.109	475.244	465.52	469.437
17604707	24.1126	27.5506	21.3224	27.4662	22.9576	29.8418	37.9519	17.3444	25.0416	26.3569	26.4287	43.1991	37.3592	28.7743	26.401	25.5334	28.1772	25.1257	22.7239	28.3318
17604697	37.9348	60.8993	39.7132	67.7035	43.1012	39.7211	67.62	66.3367	65.507	41.8878	38.3244	47.7919	66.5572	60.8002	83.0033	61.1744	50.4486	71.1454	68.4422	61.1109
17800100	13.8504	14.091	15.0379	14.2818	15.2589	15.4656	13.7182	15.044	16.8294	15.0022	14.5427	15.7331	15.0026	14.9961	16.2452	15.5558	15.2591	14.6932	15.6289	16.6289
17714616	103.515	193.252	173.265	133.969	149.826	118.724	132.683	122.251	117.956	124.459	90.1614	124.008	95.9067	115.636	125.281	135.241	126.317	127.669	146.308	121.204
17680182	353.863	378.704	473.382	226.178	408.673	218.711	170.142	142.323	144.517	184.321	503.252	479.041	312.349	242.685	376.851	207.296	196.931	102.021	142.229	156.952
17604709	25.3919	25.0011	31.9549	31.415	25.2652	21.1986	20.5182	28.4885	22.4834	31.0327	22.0868	27.453	40.0448	24.8569	28.0898	23.6601	23.2679	27.3202	25.8902	23.9992
17604699	34.8749	27.2969	31.1583	24.0106	27.6955	32.8126	43.8987	40.6334	28.8372	42.6475	26.5396	53.5072	19.8437	30.2901	40.2669	35.3243	26.5594	33.1632	32.056	30.6654
17850051	362.908	354.323	360.089	402.525	382.782	526.216	537.746	544.065	572.286	604.514	381.079	358.477	406.442	374.6	417.545	573.187	500.234	593.626	549.509	627.563
17800102	27.6331	24.66	29.648	29.0204	29.745	27.0891	24.2324	27.2367	26.7708	24.8958	25.1972	30.6356	28.529	30.2979	24.0865	25.6455	29.5363	22.5451	26.9305	27.6881
17790102	30.4559	32.0259	22.8968	37.9	25.6122	22.0712	22.7584	21.2607	27.442	25.8055	26.1108	29.3469	27.262	25.3553	24.6804	23.8988	20.6042	22.1772	20.7367	20.666
17764567	198.68	224.693	141.099	177.991	184.011	347.938	287.347	259.932	312.621	294.347	175.277	184.223	179.719	185.453	208.005	323.632	321.522	234.395	248.525	213.379
17740143	105.237	105.753	107.676	158.452	141.184	103.357	108.627	100.65	87.0178	100.654	114.119	117.365	146.674	140.462	123.453	101.862	98.8142	99.0249	104.364	95.2668
17604711	26.1395	29.4511	32.3385	29.5946	34.7331	30.4905	16.8549	32.1767	35.9755	39.4861	46.5807	28.6413	22.9832	31.448	23.7085	33.7169	41.2449	37.8975	32.0732	28.6936
17714619	33.6515	45.2887	53.5773	27.5286	40.7299	27.5539	26.1356	24.2392	33.3216	34.2984	54.8069	33.1043	49.7637	39.5159	30.6107	35.3808	33.7875	42.1797	39.0539	30.3858
17679185	56.3747	57.4958	69.3774	100.354	83.8324	43.6656	43.7315	45.8195	46.0098	50.4233	91.1928	57.796	61.6949	90.4711	76.9739	52.1691	39.8517	39.9116	46.3896	43.0274
17629236	64.8214	69.3346	66.4087	67.6587	69.1324	62.7646	52.1502	69.2042	72.7075	67.9364	72.3182	66.9747	68.7548	62.6792	76.6457	51.4305	59.6313	60.7117	56.6045	56.8407
17630236	50.6379	62.7265	54.0681	58.5839	53.8469	53.5576	54.1913	58.197	66.6315	55.5797	54.113	58.4672	56.1755	50.35	46.1433	53.7289	42.7598	48.6811	46.5816	58.8208
17824528	61.4799	91.4827	85.2374	87.3361	77.3134	55.6379	64.9714	63.469	63.6047	75.5612	69.5596	79.495	107.775	109.28	70.2914	55.4898	71.2665	73.0999	65.4643	81.0623
17790104	106.602	116.695	118.864	117.559	125.061	123.212	108.739	113.997	115.524	120.3	117.505	116.087	123.945	123.393	114.919	105.368	117.811	113.532	115.673	121.276
17789094	363.114	354.559	391.12	317.637	421.209	366.54	413.482	367.654	388.342	360.929	390.863	369.52	355.702	395.594	354.494	439.102	362.388	354.9	439.965	394.476
17714621	50.1603	45.6372	47.2299	50.7569	49.698	63.1236	55.8151	79.3613	76.1474	56.6526	32.7949	35.9353	49.116	35.2145	41.8996	57.8251	63.5376	61.795	76.1133	72.095
17604713	22.409	29.6706	38.9462	21.5249	39.9768	33.8526	40.2303	40.7433	43.6275	46.8755	38.8707	38.4244	33.4605	38.9359	49.4967	39.5247	36.0224	34.4528	49.7889	40.0729
17789105	219.072	213.541	190.125	172.417	232.903	674.421	654.162	410.302	452.605	353.152	186.036	158.239	230.204	239.445	177.53	598.968	563.007	419.636	418.045	382.508
17848955	3029.89	3694.06	2856.9	3305.37	3113.17	3019.94	3074.92	3208.63	3084.22	3050.53	3011.12	3005.95	3197.47	3211.31	2957.02	3151.29	3031.73	3240.42	3288.81	2917.58
17790106	24.0379	21.7406	23.4904	24.0132	23.0854	21.0678	22.2486	22.2259	20.2255	20.1764	25.8756	25.487	22.3578	22.0192	22.692	21.2509	22.0638	22.2833	21.2494	21.4323
17604715	23.1781	20.0431	20.2785	19.2295	18.3687	17.6115	19.073	17.6394	18.1955	17.553	25.6584	25.5345	18.9746	19.0049	25.6165	21.4772	21.5877	22.1398	17.9777	21.921
17874481	56.3328	64.9523	50.1942	57.82	54.0407	39.7205	38.3775	47.1776	48.2144	43.1249	48.4725	49.6613	57.8225	55.7965	52.3505	43.0222	44.4204	47.9256	43.3821	36.3109
17680189	68.5826	60.4811	55.8477	60.1615	67.8481	60.4448	58.1759	53.4045	59.3267	61.1719	66.0703	76.8657	95.9944	58.4828	84.5645	50.8874	56.9991	45.1572	58.7176	55.8356
17679190	142.721	159.347	126.578	169.822	115.65	39.8566	31.3864	35.0005	36.6391	39.2471	130.566	125.373	169.019	131.522	114.083	31.9656	27.2114	32.1292	39.8839	36.9905
17630241	35.2428	42.2392	45.747	38.4484	42.3186	47.2932	41.7437	45.061	44.467	44.6296	42.6426	27.8898	39.869	38.6261	37.5982	63.3859	46.5858	41.7968	43.1758	55.6786
17790108	50.9095	41.9142	43.9369	45.4173	40.0006	34.3481	37.2224	40.8869	30.5368	42.5759	50.9004	52.6388	44.0459	36.4512	48.6071	32.6361	37.9384	32.6436	35.3967	36.832
17789098	52.9059	68.7758	67.8786	47.2356	40.348	55.3141	40.8814	33.4536	49.4009	66.8574	38.1943	43.0623	60.3445	42.4011	57.5083	59.6086	41.3192	43.7881	64.6659	70.6768
17739150	70.1892	62.6476	63.3876	60.5326	68.4509	95.4188	76.9017	64.6296	65.6986	67.5883	59.5408	65.0472	64.0341	71.8045	62.9568	90.0048	83.1765	89.3283	76.4869	78.6205
17604717	49.8527	25.4691	30.578	35.9265	38.7819	26.346	24.664	22.5892	30.8674	29.6562	36.9536	42.0004	35.8704	36.7413	32.5545	24.6634	36.6295	31.7432	30.1968	28.8727
17654666	916.779	879.701	717.786	911.769	930.614	605.71	579.599	635.407	552.036	462.112	917.579	854.87	874.886	1049.45	980.113	596.074	634.497	688.202	574.77	658.493
17874483	39.2024	34.5003	35.9311	36.6333	49.6169	30.8835	31.9147	27.7942	28.4492	26.2153	33.9538	40.94	37.7707	33.0239	47.2641	28.225	25.8776	25.6106	25.8301	30.4611
17740151	73.2627	73.2608	82.7725	58.1593	64.6724	86.8176	94.9239	163.553	121.62	90.721	69.7512	58.5513	69.6665	59.9298	71.606	109.893	157.121	183.368	148.104	132.375
17714626	21.0882	20.7893	19.6649	22.4309	22.8282	27.5871	26.3588	44.116	27.5882	32.2735	18.7181	19.7645	20.1911	21.6826	20.881	25.8098	24.4908	31.6622	25.9083	28.1686
17680192	142.333	245.903	124.98	187.463	167.871	1468.96	1475.4	2173.3	1528.67	1154	184.703	172.134	262.277	213.969	167.183	1622.15	1139.53	1793.14	1550.63	1602.78
17679202	37.8848	29.195	30.1548	26.0937	27.6653	23.7594	23.7402	26.3303	26.3692	26.0888	26.1156	29.253	26.7173	28.0253	26.2823	25.7741	21.5995	24.7158	26.0718	26.7767
17629243	56.2397	57.838	52.542	66.4588	53.2556	47.6217	48.0922	52.2629	49.2836	53.766	61.165	66.5231	57.6817	54.6478	70.7313	44.6049	45.3866	54.1923	54.2306	57.4276
17739152	80.4002	65.0767	77.6694	104.128	79.1103	109.598	77.6457	102.549	82.943	88.3957	67.3824	94.7252	59.9606	78.4173	78.3673	78.1955	75.9589	96.0927	94.1858	81.3595
17604719	16.2763	37.2001	25.8405	26.0396	26.4238	20.195	21.1845	43.2273	22.4697	21.0008	23.6002	30.2681	23.0512	25.2148	28.3169	24.097	19.7863	19.718	23.7823	18.6621
17874485	26.1237	29.5296	26.8552	23.2762	25.4683	24.1265	24.002	20.6344	22.2943	17.7387	26.2496	26.9361	24.7108	29.9528	24.2238	22.6809	29.5938	24.5187	23.5051	19.4259
17714628	550.912	506.269	557.028	566.771	602.716	479.946	425.84	403.147	402.083	405.664	589.064	583.978	509.725	509.407	647.958	392.002	434.828	388.029	466.807	419.226
17680204	114.098	149.032	158.99	93.9274	100.469	33.2421	44.7309	47.6955	35.152	47.489	154.916	102.075	104.666	115.367	119.433	44.4096	58.4015	41.986	33.4722	35.2669
17604721	66.7406	41.3776	63.2477	95.8918	73.5397	76.3045	53.1098	139.177	75.5808	64.1095	43.0713	71.7806	122.086	66.7276	127.734	43.3207	44.348	93.2819	42.3698	41.9834
17764578	2275.95	2537.48	3018.47	781.97	2981.47	1356.67	1440.77	1346.01	741.649	1606.22	2815.39	2817.51	2086.11	1067.05	2085.48	1766.62	1921.6	759.117	949.858	1067.11
17739154	40.2348	36.4448	40.0829	34.9822	35.2816	32.8551	32.7716	36.9353	34.6205	33.5515	37.5129	41.6907	35.4319	34.2958	38.4767	33.9095	32.6459	35.1721	35.0418	33.8124
17630246	19.4096	16.9611	21.1788	21.6741	20.2951	21.3461	22.7385	24.5298	23.7729	24.1204	21.4796	23.6157	21.3176	18.653	20.4122	21.6911	24.1137	23.7221	24.6704	26.6954
17850063	287.021	222.241	211.296	289.142	258.493	269.455	270.033	316.954	302.658	312.134	229.037	215.329	194.495	272.308	245.92	298.584	287.939	332.93	317.925	291.575
17604723	77.1627	142.174	91.2844	81.0171	49.3541	82.5388	53.3965	76.9669	139.082	125.408	86.7596	71.5908	40.9542	55.6807	67.3263	65.0209	61.312	97.9786	105.076	153.793
17654672	87.6083	79.4515	79.9344	88.6449	89.4738	95.2641	88.829	112.701	111.334	113.729	70.7273	78.6079	104.24	84.239	78.3108	95.3231	93.3062	138.301	101.636	116.711
17874488	43.7742	32.2975	62.0045	35.3122	43.6085	435.936	405.823	420.35	685.493	756.36	40.3935	40.3507	77.6873	38.0364	39.712	514.063	538.226	391.3	433.027	521.963
17849064	946.931	913.925	981.043	1047.38	999.765	671.202	594.062	562.768	644.263	763.4	929.251	1130.36	791.037	1023.11	983.771	635.51	552.122	415.058	476.235	577.301
17739157	36.2505	26.7881	50.057	35.7261	46.7754	38.2415	44.6387	45.5076	38.4859	44.5805	41.659	36.4569	18.5479	51.4393	36.8168	42.0786	42.6683	34.6155	48.1474	41.7415
17604725	62.0343	43.0284	31.8453	92.3697	93.5512	86.6271	69.9655	108.426	97.1368	94.9701	113.039	98.1232	78.9136	107.744	84.6701	56.8521	82.5318	66.9844	37.6632	57.9772
17629249	54.797	63.3813	59.2876	47.9133	70.8195	59.2854	51.8183	60.1867	53.2907	56.1468	72.9401	57.7792	68.0151	47.5192	68.5095	59.392	60.6462	66.8476	56.5517	71.1201
17630249	202.295	209.126	191.04	165.391	168.638	188.782	187.297	268.281	248.929	205.393	198.546	178.127	201.047	152.194	178.182	210.283	234.458	241.545	193.336	277.419
17679209	43.8724	34.2954	48.021	45.3241	39.2486	31.7717	31.3587	35.3417	25.8139	31.7358	43.0025	33.2029	41.0688	38.6717	33.1934	40.5065	34.0994	44.6119	41.1197	29.0575
17739159	266.288	268.596	243.415	226.816	215.413	288.114	322.066	362.213	301.314	300.341	232.901	214.939	295.816	250.93	195.428	321.044	325.008	402.498	375.17	360.941
17604727	747.566	678.411	754.451	658.722	595.612	596.894	630.539	794.798	666.433	681.672	701.706	747.61	666.791	714.804	682.18	600.775	648.493	686.122	700.369	637.833
17874493	15.2442	13.8793	14.8739	14.6204	15.2014	14.3641	15.0074	16.2189	15.935	16.2528	15.2316	14.6575	14.9893	14.5387	15.6888	13.299	13.5447	14.9814	15.3343	15.5833
17800119	643.569	667.775	694.398	557.295	526.623	997.975	938.578	1167.44	1139.01	1111.01	580.098	616.075	580.063	561.393	515.579	1050.01	946.813	1084.93	947.186	958.79
17790119	29.1167	35.3878	24.9404	67.2678	60.2233	20.239	19.6457	29.7977	32.4086	37.5634	26.8006	43.1399	32.1317	53.2628	44.3349	20.3146	19.5983	24.6303	20.1173	31.1708
17740161	562.716	530.82	513.497	539.266	518.294	277.733	276.526	283.679	270.249	273.694	497.266	469.035	545.113	553.936	512.669	299.271	254.005	294.916	267.432	265.798
17848969	796.92	802.836	779.442	822.27	706.109	502.01	516.791	657.697	618.984	590.339	730.49	692.356	826.93	765.052	748.311	485.245	500.835	700.43	599.629	602.574
17790121	15.1529	14.4271	15.5912	14.6988	14.9359	14.2874	14.6775	14.0617	14.4347	14.4968	14.7097	15.4452	14.7102	14.7271	14.4323	13.8339	14.4341	14.5122	14.0181	14.4844
17604729	72.6139	64.1867	70.6088	89.7657	55.9889	48.6688	42.2632	47.2598	58.3438	89.2719	36.8537	64.3384	47.1009	68.9967	55.8337	56.7809	48.2954	46.5194	40.4073	55.9643
17874495	439.039	454.473	412.257	491.187	468.519	779.273	690.424	638.266	713.566	702.116	444.618	430.874	404.682	458.183	402.05	705.224	658.308	592.096	624.754	697.004
17604731	27.3943	24.7319	21.6558	26.143	37.0661	23.0265	18.6131	21.6076	19.6094	23.7103	27.0534	32.6703	26.2248	25.4421	46.3278	29.4557	23.4891	19.758	19.4306	26.0671
17850072	772.515	767.896	727.182	799.172	735.438	1311.74	1262.49	1300.65	1271.91	1201.22	778.111	765.305	716.747	779.665	758.708	1158.78	1182.45	1275.06	1330.02	1269.09
17790123	715.648	694.478	673.586	650.264	592.754	805.8	798.551	868.475	805.309	842.487	734.786	680.322	682.342	610.46	613.532	731.553	729.191	869.18	781.404	925.963
17789123	428.668	470.582	394.223	393.799	438.419	847.866	781.132	819.136	911.829	820.203	410.995	392.64	443.902	426.331	391.462	870.618	797.915	841.11	734.106	813.757
17714641	27.0388	23.4295	31.5742	34.7259	23.6384	24.3262	20.6415	24.8498	22.9204	22.1141	23.2573	29.2507	23.2157	24.3463	25.3244	21.0499	20.1789	21.0206	23.3022	23.5072
17680216	68.4922	63.5034	75.0231	71.7636	66.8766	66.2035	60.7482	105.668	88.9202	71.7487	50.3283	43.9201	61.3533	61.4869	75.8287	74.908	67.9983	76.4312	62.8136	82.0185
17604733	18.1295	16.9207	18.275	19.2267	17.7789	18.8856	25.2732	18.4259	19.3014	20.8944	22.5928	17.5833	24.2018	21.8988	22.0111	23.167	20.701	21.8062	20.9977	19.3944
17874508	31.8855	27.8694	32.0686	33.7146	31.4167	33.0067	30.5912	32.1311	31.3676	32.5321	32.2428	36.1023	33.8519	33.4996	32.8065	33.1242	28.5126	32.8478	32.1105	32.2791
17739166	252.71	237.947	197.208	266.066	339.482	349.665	383.528	294.9	349.815	254.279	268.063	199.806	249.185	268.636	268.786	330.994	271.42	287.663	258.481	352.538
17714643	19.3094	19.5723	21.7906	18.3933	18.2587	17.7844	17.164	17.1755	20.9632	18.1943	20.6661	20.1857	17.5084	18.9675	16.8901	17.1347	18.2261	18.2931	18.1113	18.234
17604735	20.9998	25.8259	26.0499	28.8871	25.9445	20.6602	23.5125	22.3454	21.3797	19.5575	28.6746	34.3002	22.9747	28.8989	28.811	21.6467	25.6389	24.0907	21.0756	18.4282
17679219	24.4974	32.2563	34.6344	27.273	34.599	28.1351	25.3557	22.5553	20.4777	21.5998	36.2586	30.1796	26.5506	31.7792	29.429	26.925	24.6515	21.7244	25.3757	20.2954
17874512	478.599	463.905	511.634	489.717	546.574	472.986	475.573	448.198	401.914	432.322	536.477	489.555	489.473	594.034	508.392	443.983	505.104	479.695	465.693	557.241
17764604	28.7966	32.6428	24.0564	25.7692	28.6536	24.269	27.8749	20.4129	20.1705	21.5519	22.2658	24.7128	24.2658	37.7276	26.8137	24.8577	29.8293	22.3291	26.8248	20.2326
17739169	449.506	475.16	490.397	548.327	551.381	571.659	567.504	529.577	562.807	590.517	529.629	501.803	534.474	526.796	504.327	564.064	562.252	503.14	513.07	621.12
17714645	222.153	291.186	310.803	166.981	216.846	291.395	266.461	248.759	284.674	321.459	216.924	229.511	183.116	199.099	215.809	340.957	278.234	201.463	227.463	209.951
17604737	136.967	160.457	113.426	272.044	146.91	99.5354	103.965	69.6569	104.553	92.0425	156.242	183.942	133.259	93.9242	230.373	85.3079	43.3309	72.5043	61.1072	68.1058
17849078	69.3504	67.7025	87.5013	93.5091	74.5323	88.3855	94.8784	93.2904	101.525	118.628	84.7381	93.0693	101.557	85.9842	93.519	96.0087	74.5205	89.8944	105.194	97.5627
17790130	189.734	175.276	189.494	202.715	197.193	161.201	154.428	144.901	171.558	161.513	172.547	169.77	168.37	184.325	188.909	162.454	172.229	174.635	162.518	160.585
17764606	20.9406	25.1555	22.3544	19.6869	20.4464	20.009	21.0608	19.6259	19.5717	18.5502	22.8264	21.2905	19.9352	20.4688	20.3945	21.3532	20.7003	28.6618	22.8645	20.7018
17680223	25.4519	23.9228	31.3703	24.5497	30.8605	23.8452	35.6481	26.7079	25.3177	22.3134	31.7044	32.5836	32.7609	27.4687	31.7268	26.4808	26.1034	21.0658	30.2955	36.0461
17604739	28.446	22.8209	23.9082	18.5132	23.961	33.0278	25.5279	27.4273	24.7051	25.4285	29.0346	29.9049	21.6919	24.1662	30.5502	24.4523	20.5371	25.9478	26.4423	27.0962
17764597	39.2272	33.0457	28.686	27.3878	28.7653	41.8563	35.4927	31.8138	28.1781	35.8553	29.8156	32.3824	31.4933	31.52	30.0416	42.1004	34.8119	33.3135	28.8937	33.9897
17604741	17.2485	17.5249	16.7987	18.232	18.8122	15.7031	16.3142	19.2718	16.6708	20.4702	19.6773	16.51	17.316	15.8021	17.7529	20.5017	16.5624	17.405	19.2079	19.1532
17654700	427.658	478.278	471.085	421.189	502.621	427.88	373.777	368.876	348.509	366.061	548.264	573.709	434.148	444.262	487.004	413.329	413.898	341.77	357.537	370.217
17790133	47.3376	33.1444	43.8513	61.8993	62.0164	38.0173	34.4067	36.1584	46.2189	39.3479	48.2742	65.697	57.3282	45.3207	52.534	30.5193	31.0481	34.3479	34.6753	49.7913
17764608	32.3603	36.7053	34.0298	38.2332	41.0998	28.2925	31.8764	29.2231	30.2784	30.2342	34.519	35.0257	30.5995	33.0213	35.8941	35.7655	33.3725	33.4322	31.6164	33.2743
17850083	173.524	174.35	161.784	176.616	142.969	167.821	152.701	176.732	144.549	152.31	166.852	141.329	171.62	166.771	169.416	151.436	151.357	169.796	158.804	155.827
17680226	573.457	633.519	554.747	463.936	442.331	239.481	519.087	847.362	672.954	461.251	365.698	311.993	671.313	559.82	335.068	560.278	698.902	1059.49	841.153	1036.76
17604743	110.264	63.2954	85.0086	107.698	85.8175	69.2678	111.998	90.7169	68.0817	69.5086	76.2433	146.549	107.897	58.3073	76.1392	64.9954	65.8322	48.2301	97.0626	61.9832
17630268	17.4689	19.2975	18.5724	17.653	17.4011	18.2117	18.8063	17.673	19.13	19.3268	17.2747	16.9667	16.4469	18.2143	19.4888	18.8445	18.1532	21.3408	18.0871	18.2509
17604745	41.4343	34.33	34.2016	22.8535	22.1785	22.963	55.6403	42.6495	26.6147	36.2913	22.2239	25.3877	26.9767	25.3075	20.5612	41.7916	28.3363	32.3513	27.2312	33.7468
17629269	1208.51	1265.61	1018.89	1101.59	1163.96	1487.17	2114.62	1966.04	1510.11	1332.92	976.163	920.76	1313.5	1359.31	1153.84	1857.22	2067.67	2319.42	2024.12	1780.45
17630270	95.5085	123.699	125.021	75.2303	78.4552	95.4546	85.7187	88.5379	76.2377	90.146	121.236	105.347	91.2986	78.3447	88.7355	108.608	129.481	87.6493	92.8649	91.6925
17654694	45.3731	45.4122	42.6111	43.3762	55.0196	38.9047	43.2944	45.1817	45.8829	47.5787	44.7491	43.8477	43.6182	41.3047	38.8397	43.9382	43.5587	47.7374	43.7178	45.1881
17764613	38.1734	43.5479	40.9946	34.8342	47.6518	27.5559	34.0733	30.417	31.3477	27.4981	37.5231	32.4357	44.9877	34.7413	32.7534	31.8514	30.3109	37.9598	32.1128	28.5692
17740178	1844.64	1766.67	1699.15	1661.8	1578.92	1496.04	1507.96	1524.08	1505.05	1389.61	1761.19	1722.06	1812.02	1707.32	1804.91	1580.46	1523.43	1628.16	1584.93	1543.39
17680231	80.7227	54.4729	54.5807	65.7348	73.4484	47.1121	56.3239	73.7564	45.2719	43.812	62.1054	63.574	67.7821	56.4072	70.7109	51.3959	48.6881	56.2718	55.8009	66.221
17604747	54.2623	70.2619	48.6608	40.6172	48.4207	57.5779	40.8424	60.5538	116.571	52.48	46.1592	50.3665	58.8986	48.2348	56.7055	52.1161	61.0088	59.5546	40.8343	26.7205
17630272	232.228	289.565	255.396	243.888	197.681	162.137	158.435	178.97	168.24	179.117	252.315	218.158	243.933	246.025	224.598	176.335	173.959	187.07	187.322	165.333
17874523	42.5611	36.186	38.106	42.7856	46.6406	31.3373	34.2617	33.7673	33.2465	38.2216	36.6086	37.3408	36.5433	35.4147	38.5557	32.7264	29.0942	32.2778	32.375	33.7575
17848988	209.633	191.866	219.191	202.641	190.037	168.203	162.73	173.883	162.443	161.293	200.038	207.361	226.118	198.379	236.504	154.214	158.676	155.119	157.656	153.906
17764615	26.0453	28.7767	23.9955	38.2567	27.1262	24.4359	24.6628	23.8233	21.7044	23.1887	27.8558	28.1848	27.3004	29.2913	26.2667	21.4135	25.9835	27.6522	25.4726	26.0044
17850089	43.4706	32.1082	37.6402	50.8172	35.3847	38.568	38.0283	44.3871	43.4601	39.4445	34.6794	34.1469	46.9939	49.5151	41.5721	31.7015	37.618	40.4089	42.846	48.3355
17849100	58.9181	46.7546	43.7834	75.0085	58.7071	269.959	245.884	253.155	222.759	235.596	62.2859	47.375	74.9101	60.2641	65.9072	223.246	229.851	229.403	224.875	185.042
17849089	155.373	153.881	123.079	137.343	154.697	220.275	216.24	176.451	196.836	190.788	160.106	146.512	106.818	164.15	153.081	247.882	181.05	210.64	194.312	203.185
17679233	49.6973	46.1167	37.0592	58.1238	34.8837	33.0161	38.193	39.0615	31.2201	27.5799	47.3216	77.3851	34.5089	50.1552	77.6618	35.1852	33.0311	26.8636	31.0888	32.1548
17604749	33.2908	22.7545	34.761	24.5507	22.1494	32.3662	33.9721	22.1378	25.9864	23.5997	24.4777	37.2554	21.1254	22.7085	24.2128	28.0121	22.5946	28.2227	29.9026	21.9262
17629274	24.2528	23.1481	23.8136	22.8821	22.1795	22.8684	22.2588	23.1211	26.3061	21.9974	21.773	25.5916	23.2604	21.5231	24.8973	21.8454	23.3126	21.6283	21.6826	24.1854
17848991	72.6294	72.1606	76.461	70.4114	61.4221	68.6037	70.2517	66.9831	65.384	67.5274	75.0326	61.6738	55.6834	65.8505	67.8026	67.8737	82.7981	66.6368	68.5943	64.746
17764617	20.2558	21.2882	23.3665	22.6614	20.2257	20.7279	19.1982	17.628	18.4104	16.8381	20.2411	22.0002	20.2236	20.734	20.0577	21.3489	22.7602	20.6026	22.1357	18.916
17604751	52.0399	41.1368	44.8434	48.4805	37.3124	65.9469	43.2268	82.9368	63.431	44.2717	44.805	61.1654	46.1882	51.7174	54.4726	66.5697	43.0875	49.9044	32.1831	46.2031
17629276	102.998	76.6849	71.0416	67.4695	73.4737	60.4102	63.5119	55.5537	43.7717	39.5939	75.8489	87.573	74.2193	75.3404	81.4441	56.8523	67.6635	55.3629	56.084	42.9549
17848993	713.412	717.685	798.956	560.968	549.171	903.814	931.91	742.456	722.761	729.838	753.552	744.114	665.464	633.923	650.604	940.884	847.516	718.26	767.166	730.79
17790144	28.7231	26.2596	29.9586	26.1102	28.3748	29.1149	26.9821	29.5013	32.442	30.2728	29.9886	25.0218	28.2902	21.8183	31.7202	28.5145	26.3694	31.8665	30.1342	31.9682
17789144	43.9572	34.4899	35.3858	40.7754	38.6619	30.6935	29.4901	28.4601	28.5296	27.9635	36.6551	38.6377	33.247	40.3845	59.6663	29.1158	25.9693	30.1339	29.4388	26.1597
17764619	36.2702	40.5128	49.112	44.551	45.2338	42.9405	40.2028	37.4991	39.6209	44.472	43.4729	64.1423	40.1466	42.7851	52.8006	36.6761	41.8855	41.2363	37.8527	42.0278
17604753	74.0298	58.8942	60.6769	44.4085	74.269	54.2908	54.1563	55.0655	55.3718	48.0861	54.3334	66.0152	59.485	43.9757	54.5894	63.4395	56.1268	61.8109	55.8791	31.682
17764621	20.9055	22.3626	21.5087	22.7379	21.3237	21.1545	18.4091	19.4054	19.5522	20.5095	21.884	23.4963	21.2401	23.9364	23.5981	23.4424	22.3171	21.2895	23.6739	18.6254
17714662	23.9641	27.1329	25.9277	24.3017	24.2303	31.9736	27.5406	23.6779	28.3303	27.1451	22.0206	24.7815	23.0713	23.0084	17.9651	32.1709	25.2374	23.8704	22.7165	28.3673
17629278	19.3916	21.9218	20.6037	17.8013	18.6664	18.0526	17.7035	17.4125	16.1262	17.1796	21.2481	20.1825	19.3494	18.0386	18.7306	19.7818	18.1431	16.7116	17.1793	17.6278
17630278	62.2038	71.4915	59.4444	69.7408	90.4095	57.1965	58.559	60.6806	60.0208	63.746	69.0782	64.6462	62.9014	67.1914	61.8845	55.6571	59.4335	62.6942	51.1197	74.6442
17790146	275.353	262.385	253.682	260.186	244.717	262.363	222.925	248.653	246.211	262.129	271.979	299.565	265.587	244.646	254.065	244.888	235.272	205.992	235.491	251.077
17789146	94.2016	105.187	101.771	115.879	105.974	103.11	101.053	137.032	142.587	134.487	108.482	96.9534	124.409	108.493	105.841	90.678	85.7649	141.931	122.854	148.939
17604755	117.838	175.35	177.044	164.264	161.115	190.445	153.346	328.423	237.736	241.476	90.3564	139.898	132.144	122.772	149.892	254.468	149.679	259.598	218.101	289.194
17629280	21.6664	21.4068	20.6043	22.5793	21.8156	20.7595	20.2816	21.1392	21.2173	20.6178	24.4504	26.8375	20.2472	23.6196	20.6424	20.2048	20.6265	21.128	20.6132	19.8583
17654714	78.1008	60.9241	62.3087	55.2452	53.8164	63.8571	62.3126	59.1485	60.0547	57.6521	63.0387	66.2223	63.5187	54.6754	62.262	55.2123	56.1242	63.2304	52.0564	62.7536
17849096	374.377	340.081	299.411	435.726	356.943	324.746	318.992	254.314	265.704	260.223	408.906	362.046	320.823	346.786	359.116	381.69	286.156	266.985	311.403	280.626
17848996	28.8432	27.4253	38.1513	40.8708	27.286	29.4018	35.1558	27.4292	39.3241	31.7884	35.1075	24.9504	24.4426	30.9036	32.4353	46.3132	35.8726	30.2722	32.0094	39.6463
17764623	22.1134	23.7319	22.169	23.6874	22.4182	21.9002	22.2389	22.2653	21.52	20.5479	22.3084	23.6213	22.2858	23.0897	24.3153	22.158	21.5197	24.0871	20.8067	22.6046
17739188	70.8217	49.8897	50.2143	38.6716	46.766	40.0623	36.4808	25.9832	25.2305	21.0124	47.9583	67.9522	58.3156	68.6007	71.5112	29.2643	40.2713	23.2757	36.7454	23.518
17800148	165.935	130.787	149.284	161.522	129.764	212.205	204.502	177.432	221.457	179.202	141.275	172.367	154.317	169.889	168.557	207.913	206.76	204.139	209.893	177.269
17739200	42.5645	57.3406	44.0545	58.0262	40.3148	34.9828	36.1221	28.4305	35.2944	28.6636	44.0715	38.5309	40.5613	33.7071	42.6454	49.3601	38.681	38.8137	35.1544	28.2276
17679241	163.108	182.427	141.816	222.349	193.068	62.8098	93.1856	77.0739	85.9321	61.5627	147.999	175.597	173.578	170.352	208.788	67.6239	92.5011	85.0427	98.6495	87.9028
17604757	27.3104	28.3004	19.1081	27.5206	43.6332	27.1361	15.7464	41.5291	49.5742	47.1239	27.5353	17.0174	34.9741	19.6736	17.8894	41.3669	21.5683	30.8075	35.0742	22.7024
17629282	28.546	27.9722	27.5705	26.3398	28.3258	27.2126	26.1867	30.6198	28.9733	27.6032	27.8394	27.0155	27.6692	26.3406	29.3518	26.0387	26.7414	27.9632	25.0231	28.5222
17874533	77.3417	68.3046	77.0034	58.1344	71.1117	77.7958	65.2347	56.1353	57.1142	59.6616	62.1451	67.4046	80.4491	92.077	72.5845	86.1815	62.6374	59.1378	62.5577	61.6055
17850098	46.3904	44.4172	45.86	47.4372	41.48	41.3044	95.087	70.8483	46.7805	44.2292	50.8245	46.9105	49.5543	40.999	48.8823	59.0641	135.248	104.878	99.7691	98.6452
17764625	25.3607	42.5992	39.8501	39.0892	37.7443	29.0499	27.3584	28.5745	32.7057	22.0782	36.625	35.6521	32.9206	29.2786	35.6685	27.6163	30.1286	25.9813	36.9815	25.2225
17714666	61.931	56.9771	47.2628	75.4288	60.7191	66.8646	76.4198	61.9587	47.1788	58.5493	52.8715	55.2187	75.387	51.7852	65.304	76.464	56.5113	49.6059	50.0988	56.9839
17740192	254.064	288.598	211.471	194.279	204.577	164.734	191.328	222.84	184.981	169.579	238.887	271.088	347.918	193.145	180.217	179.767	169.969	265.384	198.249	212.67
17739202	26.3865	30.4375	25.5342	23.2903	26.3467	23.484	23.3104	19.6046	22.406	19.4591	26.8413	28.9765	23.7375	28.6513	27.0451	26.6893	24.9562	22.176	21.9205	19.6852
17604759	378.027	328.858	393.659	379.85	448.989	437.105	467.802	672.57	842.811	854.603	259.309	320.309	327.775	403.545	256.409	390.975	299.488	581.64	564.459	700.246
17629284	19.0945	19.6148	23.4708	21.0966	23.0346	21.7253	23.9734	20.1538	20.9473	19.9115	19.4378	23.2277	24.435	20.8269	24.5616	22.0475	23.1049	21.7142	24.3665	22.5346
17874535	21.1655	18.8868	20.2	21.1159	21.285	20.3622	19.907	20.9221	18.9777	21.6288	19.5733	19.8588	21.3229	19.4554	18.1154	20.1126	19.7358	18.8613	20.0568	18.8368
17740203	680.151	802.916	898.202	783.144	789.33	732.627	671.139	600.694	622.792	754.726	749.164	814.528	645.096	717.504	795.869	730.374	682.611	628.329	644.509	640.022
17739193	65.8453	59.5053	61.5884	125.707	75.701	60.665	56.1513	76.2832	114.959	68.7169	108.846	46.2144	96.5548	59.5004	85.336	46.2718	47.0812	58.0565	56.4518	64.4345
17604761	46.6315	34.4721	46.3253	57.7274	46.0351	42.6655	55.1236	50.4282	76.1121	51.9706	39.3395	44.7487	35.3144	43.0747	32.0572	45.4225	47.6768	54.1884	53.064	50.5953
17764628	36.5119	36.8232	31.4294	29.6164	31.5179	32.8131	31.1613	38.8358	33.998	31.781	28.7454	23.4574	25.3428	34.0611	31.7124	28.0783	29.837	38.5921	32.5932	28.0006
17739204	77.2269	63.0232	66.0559	88.0667	70.4835	64.2596	57.4278	67.2364	70.6426	63.2092	65.8145	76.3124	80.2568	83.1074	67.9572	56.7615	60.5224	64.7887	61.953	71.6871
17680245	68.5392	55.0213	59.9953	72.2236	70.0762	50.5867	59.8955	57.1455	53.8503	60.8839	69.9223	64.2935	69.8977	54.0769	65.276	53.751	54.3902	61.4858	67.7231	61.1256
17629286	67.2444	105.357	91.9134	93.7644	84.5055	90.3581	87.0186	126.169	103.09	92.9948	92.2554	95.1107	133.31	83.0398	97.9029	85.84	79.2724	80.4409	109.432	102.442
17874537	32.6572	21.9446	20.6697	22.2558	22.8322	19.9957	19.3549	21.5975	28.1091	24.7536	28.3904	26.502	25.6479	19.0338	23.8495	18.342	21.2871	21.5936	24.9199	23.262
17739195	87.9878	96.1705	76.203	94.0955	94.0395	97.7134	69.0701	65.9743	78.1221	70.778	83.419	90.4674	114.323	73.2211	66.5032	80.2604	79.7148	77.3089	82.7964	87.1824
17604763	54.0941	51.5208	49.222	51.6614	32.6916	74.8354	56.1114	46.9975	59.6111	80.807	42.2822	57.4875	66.2518	61.0952	52.1187	62.5711	56.0457	70.1971	32.4891	45.9795
17789155	70.7698	86.8093	79.9532	80.5747	83.1416	73.5042	71.071	71.9194	74.8578	75.172	83.9747	78.5531	73.9924	69.0498	94.1861	72.9035	73.704	64.8938	69.1751	77.1979
17679247	25.8119	21.9263	23.2631	27.8826	27.2195	25.3263	23.3011	21.5725	19.102	20.4005	26.9409	26.0785	25.2492	24.6326	24.2137	21.2488	21.9292	23.7865	24.545	23.4537
17764632	20.1404	17.914	20.81	22.2139	18.0512	18.5091	17.7969	21.8621	18.2543	23.251	20.1256	20.7455	20.0545	16.8985	19.9932	17.7096	19.7586	19.1338	20.2537	19.1746
17604765	41.854	46.6452	51.4816	47.7682	48.3289	41.5477	58.7363	37.939	38.2927	37.2239	48.2593	91.4859	51.1239	44.4502	58.4151	83.2994	35.5051	44.3674	47.745	43.0123
17629290	44.1313	44.452	52.9347	69.5427	50.5301	26.4808	19.3938	28.4383	28.605	32.8971	82.2484	49.55	47.455	63.7967	48.1355	29.9765	23.2593	24.1307	24.284	27.0309
17789157	33.9887	42.1751	39.7853	36.3583	43.5961	40.4242	34.6362	37.4163	36.6442	34.0887	32.4585	46.6783	35.7331	37.922	39.3271	51.099	33.2194	45.4304	50.3188	47.5436
17739198	33.5558	31.9926	33.5772	34.7849	37.8818	34.0109	31.5606	24.5269	31.7391	33.1192	31.2578	42.9535	37.9901	31.9008	33.0305	31.4516	35.6881	31.6536	31.2671	31.2799
17629301	106.375	101.927	89.5352	74.8423	74.0319	135.535	131.457	80.1674	104.695	126.828	70.2215	97.4708	94.3354	86.809	87.8377	128.061	124.65	83.1938	98.5441	102.373
17630291	116.817	105.715	96.355	101.825	84.6375	71.6163	76.1199	74.3167	94.8058	87.601	90.5188	107.719	87.7265	94.5402	110.344	76.2287	66.5568	85.8012	77.4318	91.9699
17630301	1777.05	2072.28	2137.07	1567.34	1656.72	1934.91	1931.54	1715.96	1798.09	1749.38	2051.34	2137.61	1868.72	1699.87	1785.72	2064.79	1975.57	1735.64	1765.28	1689.7
17764634	26.5486	21.6034	24.9973	22.4843	23.111	21.7407	21.0726	21.3535	21.9721	23.1537	21.9205	29.703	22.0196	22.9357	21.8739	21.7377	22.5056	20.5463	22.2474	23.5081
17604767	16.3046	17.5298	16.5091	16.363	14.822	20.6819	27.0598	23.8557	19.969	24.4195	17.7388	17.1139	17.5085	18.0519	17.7503	23.2265	21.3495	22.0938	21.2168	18.9143
17679252	119.463	98.2998	112.678	116.044	116.712	101.997	101.512	113.036	127.811	111.755	105.686	107.822	117.067	111.481	114.758	86.4401	98.2642	109.991	113.652	109.995
17764636	22.6407	23.1078	18.7271	21.1726	22.7589	19.774	20.3114	21.3366	21.1489	22.1767	26.0809	19.2222	21.8613	24.5757	19.6585	19.1633	20.4564	18.7452	19.4998	21.2018
17604769	34.4932	27.0538	22.3772	24.9092	30.284	24.3352	22.3844	27.6266	29.1761	27.9588	24.91	36.6865	25.5573	48.9626	35.9188	25.9351	27.4903	28.9647	27.4958	22.3412
17629294	19.2828	20.514	20.0005	29.8965	20.6223	17.3666	20.959	19.3576	20.1989	19.1239	22.4957	23.4455	20.1359	22.8358	18.4963	19.5304	16.7447	18.3877	21.1124	19.2229
17629304	65.0878	64.0708	73.8196	77.1201	73.7733	63.8368	52.4856	62.6486	34.1924	44.7182	67.4148	58.8944	53.018	86.7673	62.5216	61.3064	44.6536	69.5412	44.1101	44.3011
17874545	34.6394	32.9283	34.6588	28.0369	31.0192	29.5497	27.736	22.8722	21.1774	21.2433	27.4184	33.9894	30.099	37.6835	29.5977	31.6323	31.1147	25.5406	28.4261	27.1437
17800162	23.3683	25.9567	23.695	25.3735	21.3197	23.0749	22.4474	20.8852	21.4132	20.6088	22.2827	22.3848	30.886	22.7119	23.3106	23.412	20.1205	21.3343	23.2233	19.0767
17740213	72.5253	110.318	140.665	129.047	118.51	104.035	87.9801	122.595	118.778	137.038	126.265	103.131	65.378	101.399	113.365	95.3582	87.2771	147.014	114.973	108.869
17604771	29.753	26.4669	27.0251	26.9683	26.3304	36.385	30.6876	36.1863	29.0302	32.3546	26.8009	24.7564	24.3669	23.6043	24.7076	28.0875	35.8006	31.1004	28.7344	22.7484
17764638	34.2704	35.2319	35.4238	30.689	33.0763	35.3551	35.1985	34.456	33.7083	34.849	36.0353	35.1559	37.6105	36.5506	37.0799	32.6333	33.5157	34.5228	34.8215	37.0752
17714680	47.2317	35.3433	35.1662	34.036	34.7671	35.2335	30.9671	38.1685	45.9561	34.3367	40.9688	35.3417	33.3816	38.0448	39.9071	32.4407	32.3542	35.3488	30.1899	33.0002
17764640	38.1772	23.0882	25.6326	27.3205	30.1926	27.6007	24.634	27.5335	29.1929	27.1106	23.4102	24.7404	26.9616	26.3133	35.5003	26.1381	28.0783	23.9624	26.2839	35.7286
17739215	18.4369	17.9525	17.8529	18.4883	19.3273	16.9363	17.9691	17.9917	16.4392	16.5368	19.0678	19.0869	19.7548	17.9943	17.3455	16.9761	15.9913	16.53	15.75	16.5825
17604773	19.5415	16.6887	18.2093	19.109	20.0491	17.2465	15.5136	18.9308	20.892	18.8732	16.3135	16.938	17.7747	16.1511	18.0503	18.7616	17.4754	18.1255	18.6963	17.2519
17789165	21.2287	22.4528	20.8772	20.6374	22.3873	19.1764	17.797	17.7453	16.4929	16.7459	22.3702	22.5555	20.2556	23.6214	20.8351	23.0093	23.8658	20.0949	19.8171	17.5029
17714682	101.789	87.9109	87.9455	103.989	96.1744	66.2878	64.9814	78.6824	74.0466	68.8498	97.7531	114.056	89.2826	88.647	92.2863	65.9238	77.0943	69.5264	73.7462	72.3692
17680257	264.874	198.24	224.466	334.719	240.136	210.238	235.331	224.644	229.407	238.832	209.482	218.826	277.697	231.51	284.178	157.263	180.287	217.073	213.543	197.381
17629298	34.8572	28.7217	37.336	42.0266	36.5263	32.3539	36.9783	36.0898	36.1214	34.3659	33.2037	30.7277	31.962	33.6548	37.2549	32.4667	30.048	30.0377	41.075	43.876
17824601	310.79	365.698	227.966	206.181	180.935	152.016	151.61	296.743	244.071	215.744	269.393	283.59	531.651	208.79	207.985	141.466	137.421	267.428	237.79	233.865
17800166	34.7032	34.9294	35.6025	48.6439	46.767	34.8189	31.1711	29.895	41.9577	45.6463	35.8307	36.1226	34.5549	39.0839	44.7453	33.319	27.8121	34.7898	35.4253	38.5867
17764642	36.1104	29.3057	38.0393	29.9239	27.6998	25.4779	30.8802	24.4775	27.1578	25.6124	33.038	25.5531	29.2176	35.9138	22.9822	24.8739	24.2576	23.7183	21.7187	29.3774
17739217	123.27	98.6228	127.017	90.0918	119.82	104.085	95.9432	101.174	129.798	95.5072	116.424	88.3765	123.295	117.843	152.419	90.6174	80.4942	94.433	79.7585	117.028
17604775	36.5187	32.1128	33.8856	29.0491	42.6953	37.9786	28.5376	42.4213	44.4283	41.2534	38.9787	18.8532	28.1502	28.7188	26.1613	40.9367	26.2409	50.9251	20.5943	38.2771
17824592	24.7647	22.5396	25.6265	24.0797	25.4532	40.9612	68.1638	39.7506	49.5256	31.5302	23.549	24.0443	32.4032	20.9735	24.0772	41.0372	42.2119	33.7501	37.6921	40.8274
17789167	881.862	986.005	1003.75	942.086	890.2	537.652	521.022	621.568	583.654	616.176	1180.32	1019.12	1083.28	904.883	975.651	510.382	479.247	547.449	607.701	651.385
17800168	300.125	231.069	254.907	300.51	283.073	227.035	200.101	247.888	207.13	209.832	262.657	222.953	257.828	249.831	275.345	216.029	194.378	222.053	218.706	210.599
17764644	20.3303	22.7779	23.0282	23.9342	21.244	23.6472	21.478	23.0079	23.6287	23.6816	21.1086	26.0885	18.7012	21.1599	19.8964	19.8752	20.8043	23.2284	23.4972	21.7563
17740219	33.5847	33.6719	34.6193	30.99	38.4115	26.983	29.7629	25.8206	28.5806	27.8302	34.7486	35.6755	31.0383	30.9747	28.7966	28.3083	28.4086	28.0383	29.2081	24.4448
17604777	89.8907	56.876	92.8458	43.4272	47.5523	54.6913	36.598	42.8209	31.9953	74.446	46.6555	56.8873	43.4457	34.735	57.496	47.3987	50.5199	53.4027	35.4334	37.6146
17800170	22.0095	25.0041	23.0613	23.2212	25.4941	24.4765	24.3601	25.2398	25.435	24.2767	27.3993	23.9476	25.0318	23.3436	27.7211	23.3888	21.9132	24.9957	24.8494	23.6098
17790169	30.7597	27.0564	34.632	34.3222	33.814	36.4959	32.5334	39.3755	44.657	43.1405	30.3564	26.9776	45.5933	34.769	40.4198	34.6304	34.7512	37.7202	29.9498	48.523
17740221	872.141	779.064	800.394	793.911	850.912	834.146	863.401	709.244	758.938	760.352	766.615	767.285	851.166	786.109	727.682	835.852	852.316	826.77	771.95	812.091
17629313	29.8034	27.7628	31.8038	37.8847	43.2098	28.9758	31.7609	31.0406	35.514	28.15	36.7366	39.9268	34.9785	37.6625	44.2165	26.9284	30.5913	28.7942	29.1849	31.8043
17874554	23.616	30.6801	29.4674	26.5538	19.3715	22.7298	18.9462	24.3665	26.0952	24.9737	23.87	25.9378	28.3204	20.4504	17.6774	22.1322	23.7281	21.4952	37.6684	21.7793
17824595	48.7847	48.8831	41.6261	65.879	45.2652	38.8556	46.1495	43.0625	48.6833	46.2348	66.7327	66.1986	55.6694	69.7872	49.8803	39.8857	55.1627	47.0817	37.4743	25.6399
17764646	23.154	22.6322	23.1125	23.5337	25.9495	22.6791	26.9833	23.2931	24.5507	24.0465	21.9165	19.5249	22.772	22.0623	23.3792	20.8081	23.7168	23.3807	22.3467	22.2854
17604779	33.1416	45.6356	29.2557	83.7487	42.4219	56.5042	53.7921	47.5522	52.5917	78.5785	74.5528	35.7288	41.199	23.2326	48.6409	33.9607	29.8518	69.6552	53.6947	35.0664
17800172	58.5657	48.9242	55.5173	55.1635	50.2906	52.9312	52.2667	66.3276	71.8534	57.4565	55.2666	56.6031	53.2379	55.7082	49.2811	43.9727	46.7236	54.6382	56.3645	71.9189
17679264	373.864	384.681	407.262	389.866	409.223	348.084	316.785	290.884	339.043	340.464	418.726	470.714	330.058	411.654	368.731	333.01	345.645	287.908	317.117	293.515
17604781	124.163	71.1334	104.166	95.4951	106.897	65.0716	95.0369	140.671	132.663	122.644	94.9114	80.9148	85.3342	114.4	115.982	114.243	87.8313	84.148	82.5325	100.577
17764648	20.9102	20.1713	22.8341	19.9352	21.8334	19.0431	19.0472	17.0316	21.2301	18.5767	20.333	23.6589	19.7051	23.1728	19.7641	18.3386	20.1643	19.2406	21.2667	19.865
17630316	66.4708	55.4721	68.3025	37.4707	58.0212	220.193	178.115	113.957	145.594	127.998	54.3342	36.889	56.8485	38.6455	54.537	214.027	194.323	121.316	126.239	153.08
17800174	1529.64	1674.42	1831.71	1998.66	1516.55	603.9	401.284	292.026	345.179	390.815	1814.6	1757.49	1177.77	1772.41	1748.79	520.924	413.889	270.08	368.851	399.218
17764650	31.4719	27.8555	30.4925	29.9691	23.9196	24.1726	24.4924	25.3589	21.7967	24.3518	31.7163	29.0568	28.2591	30.8999	28.3959	24.1421	26.9995	24.5244	25.6227	20.3357
17604783	163.623	133.981	122.78	169.217	167.178	194.94	203.277	260.385	311.526	300.079	153.947	148.261	123.835	182.732	208.674	214.028	196.356	260.652	157.471	221.181
17824599	30.0078	26.4986	28.9331	35.0207	33.4092	29.0611	28.7096	30.55	32.7948	28.9933	31.1829	29.1052	30.2794	29.9014	29.746	29.1111	25.7929	29.4464	28.8954	29.9805
17789175	66.9165	72.1183	65.2122	91.874	76.0993	73.9739	68.7958	69.6969	75.4107	75.8077	92.4796	91.4336	76.9726	76.3343	96.9092	73.1812	62.3902	69.1715	70.9111	74.3321
17714702	33.9097	31.2436	40.6104	35.2635	34.3784	32.6166	28.5022	38.9619	35.6417	35.4742	34.803	25.5775	28.3867	31.9763	39.2218	30.1633	27.8708	27.7966	27.1234	27.7037
17790176	140.627	97.1938	121.022	108.184	101.233	184.068	278.372	227.224	186.87	150.395	89.6516	127.067	158.931	84.9012	102.694	241.312	320.261	311.084	282.099	200.304
17764652	39.3395	47.2433	46.7018	43.8435	46.2178	44.197	57.8051	50.0131	46.674	52.2132	46.4502	50.2437	43.2624	42.1243	43.2669	55.3036	49.9456	54.5375	63.5598	53.7917
17604785	98.5109	99.4032	96.7602	102.663	93.2613	91.5563	82.4017	70.4506	80.7575	113.388	72.8855	74.6216	84.0441	78.1463	84.774	76.2727	84.053	90.6908	61.2062	68.9738
17849136	143.398	182.835	210.542	151.743	172.637	243.417	193.454	193.823	221.293	246.03	237.365	233.844	166.525	176.023	170.041	207.572	194.819	198.756	180.749	172.175
17714694	25.0298	23.5116	22.4433	32.8115	26.0047	23.0841	26.7849	26.6059	23.8712	25.354	30.3877	23.0791	29.776	22.3127	27.2304	25.7176	20.9569	23.4141	23.0062	25.2333
17680270	43.0694	41.5752	35.4163	35.4591	40.0261	36.8744	38.5714	26.926	31.1783	37.1143	34.9432	51.2469	38.112	42.5647	43.0432	35.5666	31.0309	34.4776	38.166	34.3976
17630321	50.4383	42.2292	41.7435	58.1777	53.6189	50.8167	66.5033	47.6055	53.4817	56.3987	37.2906	41.7531	56.3314	46.966	61.294	71.5873	71.9462	47.4806	50.1998	49.7839
17764654	306.794	262.158	364.181	259.152	212.909	250.749	251.927	277.901	275.463	253.945	296.476	254.775	281.938	313.282	235.384	252.486	258.899	248.202	297.323	254.051
17679271	150.026	143.388	204.171	167.553	140.11	172.393	163.313	147.034	142.935	158.565	188.533	148.957	122.758	180.41	180.158	149.361	138.674	84.0442	138.715	128.136
17604787	24.3415	15.4921	18.4317	25.4048	26.2981	22.6176	26.1949	23.7791	19.5082	22.0052	24.9795	22.879	20.5018	37.8446	23.5576	28.2906	20.3801	30.9524	19.4944	19.3333
17679273	36.9391	40.7399	36.3697	32.9417	35.1282	35.0709	31.731	36.1047	35.6174	32.0818	44.9965	36.5379	37.0851	35.0605	44.816	33.6558	33.6103	30.9375	32.0466	29.9096
17604789	24.1845	26.7667	17.3889	26.3834	23.3239	25.2038	21.046	32.7214	38.1409	41.6978	16.9708	17.1941	18.0175	25.8329	26.0292	22.9261	25.5079	43.0428	26.7134	28.2089
17874565	19.0436	18.4111	16.9837	18.5674	18.7602	18.5235	18.6516	17.6719	16.7701	18.4615	16.9765	17.516	18.5122	18.8884	18.2729	16.7132	17.2543	18.9853	17.2574	17.306
17604801	39.8189	33.9695	33.3344	27.8611	27.0127	37.083	26.2637	44.4477	28.3789	35.9697	30.7112	37.9086	83.7785	20.5958	45.2009	26.4416	28.8428	41.198	39.8336	31.7725
17604791	102.516	41.6037	48.0173	61.6585	68.971	31.2336	34.8979	28.9434	36.0681	42.1685	34.9197	70.0376	52.971	38.8351	47.3697	54.9696	46.7291	49.3243	40.8783	38.8423
17629325	26.4813	28.0978	33.4876	36.4969	30.4166	25.5406	26.263	25.2342	27.1706	25.8616	31.9541	27.1747	32.1865	33.6902	27.0027	25.0277	29.8236	24.8907	27.2187	30.215
17654750	582.033	552.635	585.988	638.955	656.628	783.442	845.029	702.543	719.606	676.13	627.353	596.559	592.026	648.051	637.594	780.463	791.477	754.355	742.538	692.206
17849142	50.0249	38.1962	46.9282	50.722	49.8994	38.8539	34.3777	44.5033	47.6258	44.9145	54.1953	50.7652	46.5021	43.9028	60.328	35.1742	34.2859	37.5179	43.6142	50.6018
17800183	166.673	172.462	213.793	143.357	172.736	138.482	115.917	89.6487	112.905	134.144	206.241	236.797	208.852	128.665	195.298	126.419	149.783	83.6772	109.175	97.5231
17679275	24.5551	25.204	26.1255	24.4043	26.6955	22.3142	22.8699	24.7853	21.417	21.1103	22.7458	24.2885	23.014	25.2729	26.1745	23.5273	25.4005	22.5256	20.8481	22.6298
17630326	20.7003	21.282	19.3256	17.5084	20.1993	19.7802	20.9883	20.7553	20.6226	22.1516	23.9658	22.7418	21.8523	20.2356	21.1496	22.2027	22.0169	17.8983	19.3879	18.7945
17739235	39.8301	44.4746	39.9666	40.1016	31.9379	27.9392	50.8932	26.3016	35.6145	41.2505	31.1358	32.6604	29.5264	56.9325	56.0141	26.6379	29.2756	34.8951	70.0971	28.5226
17604803	50.8415	65.6671	40.149	60.9808	73.1252	43.4096	60.6171	106.55	124.783	67.7948	45.8442	64.4833	39.9149	71.1067	60.0059	63.9457	53.9308	57.7283	77.7848	61.9443
17604793	47.8608	36.8886	49.663	46.8218	47.6265	68.5342	48.8809	52.2734	74.0611	84.2654	53.3971	35.9794	42.7544	40.6161	68.6399	44.9919	48.3483	53.3551	50.1785	54.9056
17714712	90.3476	61.1742	78.9417	212.818	124.649	98.3512	82.094	149.93	154.03	182.143	103.95	86.7186	221.484	112.468	184.56	87.448	82.8645	70.6444	86.1642	153.12
17680277	41.8309	43.244	42.4762	32.1045	31.5905	36.2505	33.3503	34.9369	30.6669	29.3785	47.5959	42.3019	46.128	35.414	38.7348	34.7852	35.0522	30.5494	28.9358	33.5905
17679277	23.913	26.1009	26.0795	24.4047	26.0365	23.2836	22.8686	20.3033	20.5999	20.5027	26.5064	26.3596	25.9623	28.9034	23.2066	23.6505	23.6816	23.4851	23.1637	20.6639
17604805	45.3529	47.4142	51.9592	51.5374	33.701	44.3549	50.1866	46.2188	48.7232	80.2402	47.9624	53.286	61.3763	46.941	53.8867	50.4584	37.3617	63.3676	47.1088	47.0774
17604795	60.9233	44.3121	35.7525	45.5532	101.512	24.9895	45.3348	35.9677	33.0442	39.3639	41.5833	61.4017	75.7643	41.7525	43.0491	40.7883	31.1384	43.5646	42.1215	24.9972
17740238	48.5501	38.7829	37.1031	46.7127	46.0551	42.3462	36.4445	40.5697	39.8928	43.6454	44.8628	43.4306	47.1117	37.342	51.9222	31.1887	31.7762	39.2589	38.7802	44.8603
17739238	20.1906	23.0711	22.7461	21.5323	21.8011	21.2589	28.2163	20.86	22.0007	21.12	22.9287	26.1163	22.1374	26.387	25.0486	22.1041	23.0897	24.0423	22.8655	21.3523
17679279	93.2495	69.5696	73.352	99.7454	88.0975	99.9018	78.5005	77.6527	105.366	95.2752	74.8086	76.0727	76.8382	77.712	86.2921	67.9727	33.0041	79.4652	74.3073	110.581
17789188	21.587	21.9987	23.2952	20.4284	23.0118	22.1734	20.6517	23.0911	23.9455	25.6778	21.5728	21.585	20.0208	21.9701	20.9104	20.6835	19.7735	22.7909	20.6918	22.4945
17679281	121.02	100.146	129.91	119.75	100.508	107.284	89.4049	89.007	94.2657	74.3374	98.6167	128.372	100.238	95.767	99.449	93.1054	96.7383	99.0367	96.2607	81.2639
17604807	22.3126	22.31	24.1256	25.1356	19.1731	25.771	23.1816	29.8586	27.0614	29.8902	27.1074	29.2825	26.4621	27.8278	28.591	20.8562	27.9992	24.2987	25.8653	22.4942
17604797	37.1077	38.8206	33.4484	34.6666	39.6092	39.9448	44.6492	60.9417	48.4554	80.0837	37.3956	39.5214	25.8788	46.061	36.0423	43.9052	40.7687	45.1818	57.8989	62.2112
17630332	2402.48	2630.55	2625.35	1399.45	2340.25	1118.52	1305.65	999.398	1155.3	1194.43	2549.91	2479.52	2271.85	1630.26	2326.7	1525.37	1363.68	1346.27	1466.8	1400.57
17874574	24.323	26.2045	22.6182	28.8209	23.7839	20.1262	21.5903	21.5851	20.498	20.3136	22.2804	27.3001	23.6185	23.3357	27.6241	22.0593	23.3403	21.2546	21.4439	20.1679
17790201	102.076	88.9743	116.268	113.12	114.397	160.243	161.966	160.465	176.908	164.674	95.9988	103.55	99.7989	89.1874	105.103	166.103	139.882	146.995	149.047	132.229
17714717	82.2172	86.7322	100.112	100.599	98.3111	96.3222	87.7775	152.532	110.25	137.188	115.988	86.1348	69.1978	84.5862	109.014	83.0881	77.7657	116.961	104.2	110.242
17604809	70.0302	50.4451	55.4008	79.7232	43.0415	36.2409	43.1412	128.431	83.8393	65.0925	38.4439	52.954	52.7007	32.4475	55.5759	81.0158	42.6053	125.183	81.7662	81.8693
17604799	35.983	22.5036	25.7049	19.1911	22.8913	22.4386	24.8783	23.1023	23.7666	23.2627	28.0389	40.8805	30.0314	29.5527	23.3954	28.9363	32.2115	23.9504	30.2496	25.3589
17789192	1227.09	1173.99	1252.18	1335.51	1333.06	1097.52	1090.68	1168.78	1131.84	1271.43	1257.96	1227.23	1164.45	1272.47	1284.72	1114.63	1025.85	1220.15	1192.73	1224.28
17739243	23.7031	22.247	23.8344	23.1469	25.2667	21.0845	24.3319	21.891	22.7327	21.5961	23.1082	23.6877	23.3714	24.0096	23.063	21.1719	23.6532	22.3013	22.3935	22.11
17680284	299.015	322.188	292.921	303.601	293.598	297.812	233.792	271.816	281.726	311.567	283.433	293.514	364.464	341.684	309.02	285.35	265.268	265.93	235.245	233.481
17679284	33.629	32.4223	27.8176	45.2487	39.3709	29.1854	32.272	27.9358	25.5103	28.5826	32.052	30.4942	27.273	30.4288	31.4585	26.7099	31.346	30.0631	36.0729	27.1586
17604811	22.7878	16.2168	21.6385	23.0178	42.4206	24.3232	20.1534	24.2176	28.7406	22.2334	18.5082	18.6013	21.4223	33.3432	24.5566	21.2235	25.599	22.7953	27.8676	20.4642
17654759	25.3247	25.4243	25.6812	30.4307	25.4832	23.2747	22.5474	24.8714	27.1001	26.6288	25.2928	24.1942	33.4045	23.8056	30.4245	23.0897	27.3094	25.0944	25.3425	26.849
17790193	25.8885	26.7784	33.4625	37.1826	29.6205	30.7898	25.9532	26.3738	25.5274	27.1621	21.6806	25.6642	21.5795	26.5485	29.7431	23.709	23.4046	23.1345	26.0435	24.9491
17764670	31.1686	27.2385	28.1546	31.3622	32.2808	28.6937	32.4735	27.8795	28.928	30.7159	31.5281	32.0596	30.1364	33.4394	49.436	29.1954	29.6129	28.1293	28.1735	25.1291
17739245	30.1958	33.6126	41.7587	32.71	35.8259	32.0995	33.7232	32.7932	36.6868	30.0752	30.1366	37.177	31.2248	31.7794	32.1148	30.3746	31.0377	34.7671	32.4268	35.0886
17604813	170.671	132.194	98.8893	85.5362	88.7914	77.4794	73.0088	152.845	150.581	136.79	92.0726	97.5555	134.551	79.9251	53.6516	37.0715	44.6303	134.311	82.2751	132.577
17824629	135.319	151	190.436	147.393	163.954	215.539	181.421	160.881	169.848	159.045	192.5	200.35	126.571	178.445	174.365	200.844	193.516	143.971	186.318	150.375
17679287	48.6744	53.2646	52.6581	50.8816	62.0458	43.5138	47.1787	48.0182	58.0395	50.8218	48.1057	51.9255	53.7473	41.897	46.2707	38.9149	46.5297	56.3504	50.9372	56.8727
17630338	656.66	674.198	739.945	485.221	469.292	924.716	926.717	685.553	777.957	758.525	735.296	694.86	593.118	542.539	541.729	881.022	962.163	661.676	753.761	701.701
17874579	31.437	32.335	33.2514	25.8272	34.291	25.5632	27.1602	26.8762	24.6462	18.9709	30.4599	30.2458	28.6244	30.7907	33.2206	26.7884	31.9649	26.3041	27.9706	23.9985
17739247	32.4271	33.1033	36.5838	42.6558	38.4247	33.8678	31.7239	30.648	39.4609	42.229	34.3093	37.8628	35.8458	44.4662	33.3552	34.0217	29.5445	32.0701	32.5736	37.8743
17604815	149.235	146.598	113.554	113.602	222.172	163.857	117.125	341.662	289.722	187.531	93.0271	120.293	142.864	218.121	140.698	151	107.71	263.161	144.067	261.47
17629339	37.8614	33.841	33.763	32.6548	32.5303	32.4695	34.0574	34.016	31.9237	31.9896	39.1286	31.6232	38.4845	35.3241	37.0804	31.6167	31.6208	33.3359	32.1061	30.0368
17800207	37.489	31.1694	37.1954	36.4084	33.2233	33.6306	35.116	34.9832	34.885	46.3217	41.0725	33.2327	39.4644	34.7698	46.6638	35.3307	31.6477	27.6128	46.2116	37.4476
17629341	152.003	163.065	168.019	206.402	164.472	154.41	165.027	160.778	182.767	165.098	163.471	142.831	161.135	173.247	173.87	153.504	161.927	177.365	180.236	174.313
17739249	27.1695	29.0486	31.5634	35.2662	31.3604	26.5511	28.3626	29.7592	30.2063	35.2849	33.3858	30.3495	32.4736	32.5233	32.7816	30.2708	29.6695	25.8342	33.1488	34.6577
17604817	59.9829	43.7341	80.6398	74.4686	53.1342	63.2627	52.8651	59.2837	54.5941	55.7548	60.0378	52.8888	65.2952	48.6454	73.0117	46.4039	36.4218	80.1516	69.6711	36.353
17850158	52.7182	47.8965	50.5716	59.9346	55.3922	52.9324	59.2085	46.3616	46.243	45.0103	39.1123	46.4987	46.2978	46.295	54.3023	39.2585	38.976	31.5941	43.4596	50.1864
17849158	145.07	147.88	117.803	153.022	165.191	154.765	134.12	121.042	134.203	134.281	135.916	147.394	113.741	129.215	140.273	167.444	135.516	129.969	148.217	116.123
17800209	335.196	310.768	325.61	281.162	312.604	180.526	179.612	194.643	188.32	162.247	265.316	266.384	337.341	337.649	258.143	169.987	182.063	196.813	214.662	208.654
17764675	689.418	713.476	723.584	653.942	757.584	537.112	450.803	549.094	496.535	557.819	742.282	762.168	664.251	650.569	734.541	570.558	559.437	547.376	523.876	540.781
17654767	175.238	167.924	132.815	146.697	164.504	149.858	156.09	238.418	213.646	158.403	114.414	127.589	280.204	161.515	146.59	146.706	193.458	204.846	173.012	206.37
17789211	61.8991	48.1889	45.2249	44.9493	47.2934	47.548	57.0014	52.3308	49.0409	38.7254	37.278	53.7652	57.2045	48.1566	83.1693	44.9184	53.0224	57.2102	53.4328	59.4066
17604819	117.995	87.7088	98.8086	92.1309	103.287	96.2016	90.883	137.766	138.658	89.6812	83.0886	90.8265	95.5067	79.7795	146.368	105.633	78.6312	119.243	103.575	97.454
17714728	40.6688	39.8052	42.5597	40.2816	39.2174	30.5172	41.9326	55.0952	40.6871	45.9348	29.1069	30.766	39.7769	33.9866	39.9672	41.5895	41.4949	39.7235	44.0264	52.451
17604821	43.0528	50.556	28.6378	38.1699	26.5491	41.8857	43.2589	57.0237	90.7249	42.1088	35.159	45.4921	39.722	56.8251	71.273	41.46	61.8499	94.1531	45.4962	52.6526
17824637	252.169	287.786	222.587	286.848	213.604	279.09	231.625	305.883	294.709	294.729	239.426	247.085	267.98	272.651	250.534	260.564	262.756	315.899	295.846	288.86
17680295	1525.44	1744.09	1793.36	1651.34	1708.58	1282.69	1380.38	1185.47	1194.22	1204.96	1613.19	1668.5	1545.31	1701.9	1629.08	1442.48	1385.58	1154.16	1264.55	1204.11
17874587	67.5767	48.1853	61.5105	55.5977	58.5771	53.8098	58.2811	56.9144	51.2608	56.0319	56.1354	54.0286	63.0388	62.2388	66.7323	50.6498	52.3884	56.2322	56.4249	57.8073
17680306	257.438	281.913	281.54	326.532	269.092	275.626	217.28	264.689	299.979	311.105	255.513	242.231	250.28	277.634	279.414	246.751	240.499	307.403	300.68	268.912
17604823	123.593	221.939	171.626	150.682	205.594	182.423	219.828	195.564	224.431	249.521	142.985	175.731	221.328	237.874	114.064	166.756	183.925	267.445	196.796	220.925
17629347	49.9796	35.5447	48.7782	40.106	57.9367	41.2439	55.9779	44.739	36.701	46.8836	39.7385	36.5401	42.3762	56.723	47.2693	61.8168	64.7285	42.2646	34.8545	54.3253
17630348	271.298	303.826	266.542	272.325	245.627	483.024	511.874	494.683	504.065	437.643	302.879	275.226	274.104	263.244	246.279	480.673	533.482	490.224	478.213	436.684
17604825	83.5532	79.0861	114.361	83.1349	123.402	110.405	123.313	162.864	150.736	283.285	73.4189	118.64	102.818	144.086	69.3409	144.038	169.505	202.07	106.636	126.95
17874591	88.7563	70.9914	65.7123	105.967	59.9592	50.4037	54.0637	63.27	62.5269	66.3559	57.8095	76.6208	44.294	69.1612	63.1673	48.8929	49.8105	57.3891	45.637	64.7684
17850167	612.125	659.467	662.968	666.872	718.071	636.555	674.877	554.118	559.127	533.013	694.879	732.305	562.255	675.997	685.505	676.939	653.31	472.481	573.882	522.302
17739259	893.811	953.742	732.707	916.696	925.607	712.151	692.357	747.03	748.876	740.657	767.968	774.522	824.752	819.175	907.333	789.33	800.061	887.887	750.798	799.386
17714735	26.7683	26.1051	32.0563	21.1816	30.0115	31.7879	29.7418	32.25	33.3069	34.3105	24.2268	24.7831	25.9762	27.5655	26.8793	26.1759	28.2997	25.6228	27.4538	37.3495
17604827	96.0721	57.383	55.9091	45.9621	49.5953	44.7536	34.8009	43.942	53.6203	69.5858	44.7539	52.1631	44.9766	54.4112	48.5502	39.9393	57.5073	38.0521	54.4025	33.5845
17849168	82.1233	63.0085	91.1977	84.6804	85.1933	97.0555	166.331	117.845	125.417	85.4705	59.332	62.2277	68.1868	75.7835	65.0898	173.654	270.023	276.206	199.552	195.568
17679312	33.6918	23.9716	37.9468	29.6892	27.8423	24.4693	24.2028	25.1152	32.0862	26.6283	28.4219	28.0284	26.9877	24.6233	30.6013	24.2019	26.0053	25.8037	21.3953	24.3856
17604829	32.9833	23.9536	30.7991	24.2728	22.5917	26.5399	29.8054	21.4956	21.327	31.8439	20.7686	20.899	25.4923	28.9404	25.6947	25.2132	23.5169	31.6212	24.118	22.8168
17604831	91.6619	51.3826	32.1819	25.2452	44.3321	46.2606	40.8252	69.3412	46.7333	67.3907	19.0114	53.9183	27.3385	56.0096	38.3423	49.35	37.9191	53.3672	69.7832	60.5012
17629355	172.302	121.564	152.48	168.758	136.585	157.757	138.114	195.825	196.527	191.42	130.844	150.862	152.358	183.68	143.701	134.282	127.149	221.356	141.559	162.433
17874596	33.4601	34.9271	34.9149	28.0116	30.989	26.9535	28.7763	26.0233	23.808	24.5322	32.2754	36.1944	33.1065	30.9379	32.5574	31.5768	29.5473	27.7122	28.71	26.2994
17789223	131.97	143.054	138.215	156.677	150.928	162.417	126.188	129.36	145.594	174.397	153.837	153.326	148.032	134.084	174.715	148.928	132.976	139.846	139.931	162.197
17874607	407.141	422.456	448.506	435.894	473.27	532.901	438.771	460.527	477.645	485.505	457.294	454.779	413.048	467.43	431.765	480.215	463.21	480.614	511.13	515.411
17849173	77.4069	75.6572	110.776	121.494	122.174	90.4243	94.3881	103.834	100.399	87.3395	84.7049	85.9714	106.341	96.7083	117.372	75.1049	69.5344	105.033	88.1728	97.6491
17604833	87.5252	122.424	98.0132	73.2487	81.3872	66.633	63.843	80.3199	77.6238	73.7631	78.8624	98.4975	76.9874	77.4902	154.865	97.2574	86.8747	118.771	86.9148	94.7967
17714742	36.2282	48.906	40.8653	25.2067	42.7817	40.6584	44.3841	33.1393	28.0127	46.0042	44.6758	41.2811	30.7533	43.118	33.8599	41.0412	31.0582	34.5905	64.8647	48.311
17849175	183.896	158.125	191.314	177.593	176.195	190.026	169.871	182.575	189.298	181.294	183.107	181.782	174.379	156.757	166.754	194.548	184.34	190.892	187.682	188.534
17764702	229.042	265.726	220.47	253.968	263.333	429.279	417.574	357.221	369.428	399.643	278.471	269.021	252.965	270.577	201.208	380.905	394.832	330.37	359.46	400.223
17604835	44.4427	53.3055	40.6901	63.8612	56.6573	41.237	32.7529	46.1296	60.3256	46.2755	46.7105	46.9225	46.5894	47.8069	78.768	46.306	42.7075	51.1976	66.5457	45.829
17680319	396.208	404.014	523.311	435.805	518.195	737.398	738.926	535.386	530.07	501.691	499.884	378.322	410.83	478.324	380.481	739.538	765.146	561.203	605.43	591.452
17630361	2434.72	2668.32	1969.54	1877.13	1653.84	3309.59	3248.6	3798.04	3638.17	3314.12	2096	2188.81	2911.42	2107.74	1750.41	3502.08	3267.34	3666.03	3740.91	3262.61
17850177	297.701	338.815	296.905	302.897	314.115	594.841	637.362	588.367	600.485	534.811	277.794	281.252	351.438	331.709	265.276	619.143	611.772	558.432	587.997	553.521
17604837	33.5524	25.9111	25.1169	17.5999	33.6775	25.6139	23.3668	42.941	31.7068	22.8894	26.4785	27.4001	23.4794	24.862	30.3481	22.0551	26.075	31.1627	26.4996	29.2113
17629362	44.31	48.1698	46.2436	38.3114	49.2879	34.1532	36.1637	32.2564	30.1756	31.9166	38.1559	43.6382	40.6376	43.8758	38.5577	42.0023	38.0344	28.4383	32.8464	28.2799
17739272	120.335	93.6511	119.593	128.751	103.244	237.932	232.073	174.487	167.711	149.704	107.665	128.839	144.358	113.322	104.799	256.913	249.102	186.412	201.261	178.928
17680323	21.5467	19.831	23.2308	20.9178	20.0905	25.8651	21.0635	23.0357	24.6256	23.5876	21.8515	21.9526	23.8266	21.544	21.6815	22.5086	21.3597	20.21	22.0667	20.0481
17604839	70.9923	84.9148	60.0447	81.0855	64.7312	44.1364	34.9802	50.1778	51.9498	32.2484	52.2702	56.9582	68.4428	44.2534	61.9701	49.8083	62.5925	45.9695	50.5841	29.7931
17824656	365.349	359.631	368.303	365.895	387.831	363.054	365.305	384.31	363.77	356.321	368.599	364.613	360.575	348.461	382.277	361.386	348.388	362.868	359.702	364.88
17604841	33.8739	32.8269	40.5994	39.0972	47.8356	38.8548	34.1237	35.0662	33.8993	25.7278	39.4199	42.8706	52.0035	36.1476	37.119	45.405	34.0033	40.2663	32.1322	27.7433
17714749	54.7135	81.8003	77.7595	63.2539	100.653	117.449	81.9597	97.1442	100.224	105.527	109.097	107.525	86.7756	66.8225	76.0493	94.6045	93.184	106.212	111.529	115.391
17680325	506.431	519.113	508.121	522.687	472.512	872.056	855.57	903.34	858.686	853.738	483.772	489.413	482.673	546.741	489.073	875.301	857.944	871.522	852.841	773.067
17679325	452.902	382.494	436.974	469.527	405.928	567.617	501.246	626.898	707.884	738.406	421.174	398.183	410.926	424.893	442.387	512.835	412.26	568.943	502.542	609.173
17824658	826.788	238.555	344.657	155.345	177.644	71.8366	59.2971	59.2889	62.8465	65.1064	184.376	155.934	226.701	222.115	187.967	45.7526	52.1715	66.9024	72.9152	56.3659
17604843	28.5754	26.693	23.7682	30.3234	28.407	48.5829	26.8455	24.354	25.3749	22.4607	21.878	30.6295	22.2767	21.7749	18.7211	32.8354	23.7534	26.0594	21.3395	22.2577
17654803	70.8819	42.747	55.9977	76.2352	70.9057	49.2218	50.7892	49.7394	42.526	44.7183	49.8656	47.0708	50.0409	54.0778	45.2538	40.043	41.9655	45.9051	59.8536	51.5324
17739277	27.3358	25.7181	24.1294	20.7146	24.1154	23.1013	23.1524	25.6091	25.7593	26.3717	27.099	23.1505	23.6085	22.6601	24.4818	20.6214	23.8681	24.0197	25.8764	29.2091
17604845	30.9477	45.1134	48.888	41.3176	32.0823	39.2288	35.2627	41.9958	45.5693	43.7108	21.5906	33.0571	17.791	39.6571	43.1674	44.6351	42.8869	40.4599	30.531	60.7186
17824663	37.0002	35.7765	37.374	39.3124	38.2637	36.8703	37.3754	38.6559	36.5204	37.2843	41.3522	37.3295	36.9691	36.0102	38.6723	36.4495	36.4653	37.0732	34.8623	38.7264
17764714	684.255	688.497	833.208	638.868	780.081	798.005	738.776	539.037	569.146	642.231	846.264	761.417	625.378	684.659	746.91	667.778	708.941	556.764	582.532	672.666
17740279	44.2819	46.8096	43.9467	45.6116	42.4652	37.7748	36.3988	37.3738	30.7819	24.2494	44.8699	40.6707	48.5562	43.4479	36.3109	36.3647	38.814	33.3937	38.0686	30.2874
17739279	30.1199	27.277	31.4841	28.3932	30.6821	26.5556	27.3431	25.4528	23.0114	24.2201	27.6453	28.0678	26.5648	28.9736	32.3227	31.6261	28.1023	25.3737	26.55	22.9911
17604847	82.7589	122.591	70.721	78.5262	52.2982	79.9638	105.473	103.338	168.339	200.332	87.5141	121.719	102.769	65.0142	82.4183	137.032	83.7805	167.445	44.8938	183.397
17629372	43.0656	27.2462	42.1943	35.9926	43.2654	108.406	151.476	56.0314	56.3669	57.6967	30.6159	38.9262	39.5983	40.4412	34.0042	139.163	136.214	87.6193	98.3631	73.5663
17740281	558.023	498.038	490.099	566.981	537.324	423.636	496.453	474.103	456.265	443.448	451.228	366.446	465.987	570.809	539.652	444.838	436.001	534.096	496.021	445.13
17739281	675.83	626.671	628.752	606.66	639.217	203.564	278.457	351.469	223.365	174.645	555.869	576.483	511.295	671.776	651.935	303.983	329.962	429.744	334.741	330.751
17800241	96.0515	69.1402	99.1416	112.099	93.9658	136.258	144.71	147.922	146.699	157.431	92.1846	78.9102	86.7162	96.5974	120.133	65.7518	113.086	146.142	150.536	135.201
17790241	965.669	984.631	1023.44	961.112	1103.63	1308.01	1163.02	1143.83	1076.5	1160.88	1083.58	1048.32	1014.35	970.042	1060.49	1253.39	1206.19	1162.37	1167.08	1274.52
17604849	26.2657	23.1854	18.0763	37.9471	22.0131	25.6499	37.9218	43.949	42.8966	40.5598	37.6934	30.1359	42.6158	37.0463	44.2844	31.6266	27.4904	50.1511	44.0342	29.3463
17629374	20.7599	20.952	19.8982	17.824	19.5561	17.8713	19.5228	18.3213	17.8359	16.6486	19.8054	20.8205	18.5687	21.2177	19.6484	19.3631	19.0111	18.2152	18.8568	18.7884
17654808	47.7889	39.4959	55.3813	48.3238	53.0128	37.6858	37.61	38.0714	44.4576	43.4948	54.0044	61.1304	55.5527	46.5708	45.4669	38.2459	39.1829	32.1514	36.4077	33.1118
17874625	41.3424	36.9171	35.3667	38.3101	42.7113	37.4423	40.2651	36.6504	36.4525	38.2052	38.402	37.1111	36.901	42.6367	48.5429	32.7469	35.5976	38.339	35.5699	37.2975
17604851	96.7074	133.737	120.956	160.391	106.76	108.118	113.332	163.683	206.446	160.618	95.1779	127.263	158.068	135.96	130.27	115.343	102.177	129.129	137.932	209.366
17789243	45.5779	47.2685	64.5712	62.4272	46.5295	196.15	173.935	133.651	108.129	106.908	59.4771	51.1442	56.4642	49.9916	55.8307	172.969	142.552	122.187	142.06	124.51
17714759	160.485	171.065	157.749	160.052	157.716	133.077	120.89	108.101	107.222	138.858	155.133	163.57	151.337	149.347	172.943	146.019	123.98	107.148	128.697	100.911
17629376	19.6842	19.7175	21.0613	20.2078	18.6766	18.9735	19.2253	19.7205	21.4208	20.101	19.8189	22.0989	19.7227	20.774	18.978	21.8512	18.9496	20.9057	19.0009	19.1368
17824668	812.216	285.569	264.703	260.927	192.355	59.5127	51.5779	74.9328	82.6228	72.2426	137.903	314.329	232.994	174.711	156.934	56.2637	54.373	58.1514	68.194	70.4525
17604853	16.9942	17.962	17.0236	19.4933	16.4311	16.4924	15.4071	15.3427	15.9397	17.3912	17.5245	17.5269	16.7554	19.2392	16.8077	20.8781	17.59	15.1778	16.5671	17.9523
17630377	42.0854	42.2696	40.3749	45.1958	42.4227	62.3681	61.1688	57.5269	51.619	64.5809	38.8874	48.6131	53.3411	40.3863	55.0011	64.8436	69.2482	48.5294	58.0809	39.1773
17629378	17.3604	19.251	21.5246	20.3551	21.8633	17.7766	19.945	19.3165	19.7127	20.4237	20.0055	20.2231	19.8075	18.8638	19.4622	18.6221	18.517	20.5566	19.8976	18.8384
17874629	26.7576	26.8312	27.4253	25.1429	23.446	22.5385	29.3456	33.8911	33.1351	24.9019	20.5985	19.4404	25.0561	31.1908	20.9535	41.0529	23.0289	43.6168	25.9656	34.2318
17764722	24.5432	25.6689	24.5493	25.0391	23.2728	22.1904	25.9135	23.4758	21.3728	23.6066	25.373	23.4316	26.3359	27.8783	24.6567	24.4394	21.7397	24.8871	20.8264	22.9185
17604855	46.5402	37.008	55.1711	38.4988	48.0168	42.1633	41.5013	58.667	36.0002	58.8267	29.0012	42.9169	47.7725	46.7847	70.4957	33.8701	64.5099	52.6339	30.2288	34.6235
17629380	74.7249	77.979	78.0385	80.2456	76.5717	86.956	74.537	104.466	85.29	110.976	71.6318	86.8584	80.174	82.0559	86.0997	73.5752	74.0863	76.1187	82.8264	80.5692
17654814	51.7549	54.6707	55.7937	51.3378	54.9142	64.8864	59.4043	61.3786	67.0356	54.8831	57.098	50.6365	51.3143	58.5641	54.2971	58.4639	54.145	55.0175	56.0281	57.7958
17874631	1991.11	1913.73	1674.09	1908.63	2124.01	772.362	1311.56	1619.1	1152.61	949.795	1791.53	1707.17	2126.23	2229.79	1677.52	1095.55	1053.51	1690.68	1566.79	1884.32
17764724	136.53	104.613	137.874	110.209	113.328	78.6947	74.3963	78.0963	73.9065	73.3165	136.367	128.266	125.65	105.328	133.54	84.8055	82.3788	68.7284	94.1672	83.49
17739289	234.56	242.258	211.666	237.499	244.631	235.02	188.522	225.982	242.738	221.578	212.244	240.252	274.122	231.823	282.324	192.778	188.972	232.3	231.521	247.324
17604857	18.0462	19.6911	14.3822	23.0592	18.3731	19.2902	23.012	23.862	24.7503	21.9006	18.8434	19.8086	29.1389	18.6513	16.3412	19.9644	22.937	34.7711	19.5152	22.8309
17849198	193.708	215.607	183.21	214.552	191.029	266.775	258.816	235.768	250.975	238.31	222.531	199.016	183.018	201.863	195.723	265.938	280.709	224.329	257.878	221.604
17739301	24.2335	24.6394	26.1651	24.6797	25.5413	22.7944	19.7262	23.129	21.2093	20.0779	24.4705	25.3633	25.1858	25.2551	26.3945	20.9423	24.2696	22.3443	21.6314	23.3886
17739291	566.613	617.383	734.552	490.801	595.915	556.304	532.026	438.976	496.882	488.43	758.572	754.062	591.889	558.18	623.075	541.565	545.42	378.663	458.038	408.53
17849209	1070.39	1093.72	1152.49	1239.74	1184.93	1268.55	1098.41	1175.41	1225.51	1399.45	1214.9	1213.5	988.638	1214.02	1178.18	1140.25	1090.4	1042.48	1167.74	1199.11
17800251	33.4608	38.0527	36.6257	30.6239	33.3961	36.0734	28.5613	27.9548	27.7891	25.3653	30.7544	32.5355	27.5132	31.0555	39.8832	27.3644	29.9367	28.1577	25.6301	23.129
17740302	339.611	391.156	345.767	324.389	321.897	402.707	415.996	348.365	367.381	320.354	336.133	349.792	362.071	345.085	326.521	433.611	446.708	391.987	451.441	341.965
17740292	469.465	458.013	497.103	432.172	510.343	456.677	448.675	398.256	382.266	380.216	462.245	488.835	443.811	477.026	515.479	446.113	443.312	406.142	442.702	396.618
17604859	30.8508	32.5807	20.1544	18.182	37.1753	19.7162	19.4559	28.1493	27.1486	24.7275	21.9159	22.7794	17.4903	19.217	22.6624	23.331	22.4118	32.6428	17.4598	21.9478
17739303	43.3295	39.9428	41.7798	39.171	41.9218	42.0229	35.6541	29.0257	35.5322	34.1354	56.1505	55.2832	50.7285	69.8032	50.6837	43.0301	38.3376	37.3204	44.8074	31.8556
17604861	37.5502	36.3919	90.3541	60.6737	25.287	47.0341	36.7711	32.4746	66.1169	49.0718	77.694	62.8166	81.4319	48.1728	47.5709	59.7471	37.4783	53.4635	41.5702	31.5488
17739305	50.2753	57.4828	66.9636	59.9424	65.6188	50.5697	44.8167	59.3427	53.274	56.6617	48.3332	49.0501	56.2306	63.6477	55.1157	51.1877	48.7098	54.8303	63.6067	53.885
17604863	90.1928	50.3853	112.267	45.2494	58.8271	60.9687	42.9475	50.7089	89.9292	104.93	93.9979	66.869	112.914	95.1764	87.3955	45.066	70.8178	90.0498	80.0063	56.898
17629387	94.5532	90.7408	64.7395	89.9243	80.4195	100.731	85.6945	111.896	89.2846	108.955	82.7246	84.5823	91.086	101.309	97.0125	84.7703	78.1828	109.676	93.3259	95.7323
17764732	149.067	172.593	136.122	180.553	164.562	127.525	95.892	98.5506	137.601	109.406	172.213	199.809	212.777	185.114	165.451	98.7416	91.6844	122.662	125.299	137.148
17604865	90.5943	90.7546	76.4719	31.3517	62.2794	96.7528	97.9866	131.865	111.205	106.587	59.447	33.0489	75.3191	82.6301	59.5449	100.051	96.4972	135.953	91.8791	94.926
17630390	108.039	83.4574	114.679	68.0067	68.5549	56.8306	80.1382	79.6099	71.8744	76.9542	60.5399	63.237	84.4267	69.6448	65.7901	76.8777	87.0888	87.695	94.8834	91.5886
17630401	63.4494	44.3375	48.205	51.0339	56.1051	54.4707	49.3225	49.9509	46.0674	51.7061	59.8225	54.0463	55.1175	58.6625	54.6572	47.7125	43.7809	50.4072	47.5959	61.4683
17800258	71.7578	46.6203	52.6336	81.2809	74.8393	53.9159	55.1064	75.5348	80.1811	64.3624	75.733	60.6922	60.521	50.9543	77.0678	43.6	51.8526	42.2164	68.337	74.9188
17789258	22.2127	24.3817	21.1892	24.0004	22.9393	34.0079	42.5669	44.4757	45.6293	44.7611	25.176	25.3388	23.3071	22.9319	25.7995	47.5734	46.6086	51.1944	36.0157	39.2345
17764734	46.8733	45.2372	47.3661	46.0584	45.3341	46.9459	44.7623	48.9395	54.4813	50.1558	43.1075	47.8459	52.6423	44.5865	50.1337	40.8517	43.1958	49.2177	47.7083	48.5494
17740309	897.559	778.062	854.802	645.49	600.824	719.781	731.189	811.572	884.172	716.538	721.907	698.973	814.976	674.595	661.536	738.33	754.104	970.058	801.885	826.426
17739299	17.6447	20.8912	19.9785	17.9651	20.428	16.5627	18.6805	16.9121	16.7244	18.4668	19.6308	21.0646	21.7873	18.9238	16.6431	19.9348	17.3315	17.1188	18.4957	17.2185
17604867	59.6316	64.5376	32.7275	61.5473	57.9045	102.406	77.1339	90.6164	82.5627	100.995	44.7925	59.9455	44.808	55.1038	62.8538	70.5794	53.015	86.9154	84.9328	87.3571
17874643	50.9562	34.6877	38.6259	49.0023	45.0567	37.048	30.7933	31.7959	44.763	36.5382	45.8186	45.4636	47.9994	42.1769	44.8081	34.2739	32.4507	32.4779	37.1997	35.6681
17789260	205.376	200.665	241.522	170.95	230.474	95.6625	135.553	192.335	126.184	150.973	161.475	121.399	199.919	179.302	161.121	98.5237	139.29	235.158	160.063	163.988
17604869	160.62	161.292	145.915	239.254	202.993	146.882	166.565	154.953	180.246	171.937	172.884	134.464	150.894	148.093	154.626	153.966	137.688	153.692	133.993	150.397
17604871	17.0572	16.6425	17.918	18.9963	15.2485	17.5976	16.9943	17.4407	15.4344	15.2923	18.7864	19.7837	17.2988	14.7653	16.746	18.7587	14.5754	19.1945	17.604	15.1702
17764738	30.5903	33.8113	41.7809	29.5265	28.5197	41.4147	29.7751	31.403	26.4291	33.2754	32.2163	30.2741	29.7526	50.499	33.3378	37.5601	32.5717	33.2345	28.5412	37.1837
17714779	261.109	240.266	288.733	290.532	259.208	194.306	174.733	142.242	174.648	182.013	315.523	323.092	244.668	316.258	262.061	175.939	176.572	110.439	136.702	140.571
17680355	64.1734	60.8008	73.8046	71.8242	82.9798	33.2586	36.5781	26.4306	31.8512	44.0346	98.2133	91.6442	53.3844	83.7784	91.3956	27.3885	29.4378	26.4888	30.6057	33.4667
17604873	89.5571	84.7433	57.1522	119.359	83.7726	73.0251	77.595	71.7019	73.1667	71.8128	92.8958	98.3886	76.8215	84.7511	110.478	48.5004	62.4731	62.0087	70.6642	96.1717
17764741	27.4581	22.0317	26.5912	21.1723	22.8294	22.0921	24.7553	20.5909	24.2383	23.1879	26.9908	22.34	25.0422	25.9922	35.9185	26.0759	23.8895	21.3864	24.5264	21.7084
17850225	18.6257	19.1416	21.8618	20.6856	18.689	17.0772	17.3939	16.9019	17.1727	16.7996	18.8409	17.359	19.8385	19.2331	20.9682	17.9291	16.4472	16.8305	16.4063	17.495
17824691	181.095	200.283	101.217	56.3961	50.116	44.4363	37.9671	45.4578	42.0409	32.3316	49.6819	58.5241	59.6469	52.9209	45.2417	29.817	31.7138	29.2067	34.8378	43.6687
17604875	79.0677	50.4673	61.0487	50.863	42.2752	88.4111	57.4155	93.0218	105.125	93.1734	49.7782	38.7724	36.0886	61.4993	68.9191	45.4857	39.624	52.5023	43.7094	46.2197
17630409	80.6963	56.9791	70.7658	100.311	71.0551	58.7642	63.4137	69.6069	72.811	76.894	74.443	76.5943	74.2035	72.2224	82.7355	57.9789	67.6831	72.4744	63.5999	72.8164
17739318	19.0131	16.6449	17.2669	17.4595	18.6332	18.4316	20.8301	18.521	21.1143	21.1655	23.7967	14.6941	18.1594	18.253	19.8681	18.1424	18.7887	20.8949	18.4844	17.5094
17629411	60.5657	60.8	69.0043	62.993	77.4187	58.9968	60.2008	54.1736	48.6839	60.6391	70.5269	80.6154	61.5003	60.0294	71.0449	55.0503	64.0849	56.6097	50.8258	58.3252
17800268	144.144	169.383	124.609	179.452	193.079	119.366	104.214	128.648	157.531	147.994	130.935	146.086	168.583	130.574	138.809	107.595	90.8478	153.487	146.845	162.081
17790268	16.2285	17.3661	16.2645	16.6361	16.5477	18.1123	16.9377	16.4843	17.2716	16.8676	17.5006	18.5763	18.8875	19.9905	18.5609	20.2033	16.2559	16.2256	16.7982	16.4723
17789268	16.5591	17.5781	17.1738	18.4898	16.1725	17.9444	18.7611	19.6067	16.7468	16.8206	16.5967	16.6886	16.9181	19.895	16.7673	16.2745	17.0589	17.3241	17.6977	18.2283
17679361	132.129	98.3963	117.148	84.8634	89.4456	79.1331	91.1567	89.9874	76.4705	68.6624	113.85	98.1389	101.5	90.9231	88.8962	87.4249	77.1228	96.3003	87.9509	87.579
17604877	47.4887	26.9237	43.0777	45.9899	46.4648	55.4791	42.7787	66.0356	86.8701	50.7205	37.739	36.8718	42.6001	47.3792	27.6331	47.6037	43.3699	78.0217	69.6234	58.6079
17790270	16.0866	17.1277	15.7678	17.632	16.3466	16.2867	16.2248	16.2458	15.9442	15.8002	17.4419	16.8098	16.6204	15.9959	17.4375	15.9431	16.0857	15.3195	15.7733	16.2163
17789270	23.3961	22.4815	23.8193	23.3445	23.6052	19.7606	20.7993	23.7814	23.8549	21.7395	22.3428	21.9595	23.3972	22.7469	23.6257	22.4833	21.8576	20.6004	21.9394	21.5759
17739321	176.715	134.672	125.552	125.212	134.08	145.168	140.157	132.769	138.769	139.709	114.676	133.636	130.155	139.499	115.804	144.116	129.338	106.36	128.692	134.072
17604879	31.5777	79.4918	39.8669	58.0428	62.3402	77.3982	59.456	75.301	77.2771	109.822	46.6586	26.7521	63.8543	57.4904	33.2518	53.7519	64.5992	73.1701	81.2237	112.601
17790272	18.3909	17.7378	17.2716	18.6937	17.4414	18.8565	17.3513	17.6991	19.5009	18.9288	16.8183	17.2575	19.2302	19.5614	17.6056	17.4672	16.9672	16.7434	17.5805	18.8829
17789272	24.9786	24.9282	23.8497	23.7149	25.559	27.4809	26.1143	31.8065	28.4541	37.0298	26.7088	23.5797	25.4501	23.0201	27.2203	23.4993	22.3551	24.2627	28.5576	31.435
17604881	54.7027	27.2222	25.4166	24.7203	23.7176	19.9421	28.745	50.2658	32.2622	30.514	20.2107	21.9784	23.0301	29.3733	86.3247	40.0987	23.8503	24.4756	56.0344	31.2188
17654839	59.6289	54.6652	45.3705	73.9045	60.1034	88.037	154.439	121.759	94.6891	101.946	51.4787	47.895	60.6084	60.1884	59.7007	114.827	176.73	124.91	77.7444	97.7485
17850232	91.1425	72.1866	76.7186	97.7464	89.8675	153.633	180.609	151.448	126.955	114.786	85.1076	72.2154	114.285	86.2004	76.6161	151.958	192.152	189.436	188.075	148.209
17849232	123.022	112.028	126.243	164.08	157.641	104.752	120.674	115.727	115.183	110.814	155.505	163.89	134.055	122.061	119.17	83.1313	114.258	123.149	95.7271	106.301
17714789	327.711	397.409	364.979	321.29	331.363	262.607	237.19	255.349	216.021	212.223	355.228	356.415	326.261	379.243	352.991	237.232	250.283	272.391	247.882	252.728
17680365	25.6194	26.7926	31.9327	27.2062	37.3279	70.2181	72.2554	66.5771	63.3022	62.9344	35.3492	32.0565	33.4475	37.1328	31.2199	65.6543	66.1674	74.8065	54.9773	73.0299
17824708	122.99	21.6188	189.706	20.7652	19.8325	21.2926	19.4802	20.9674	21.5926	20.1159	20.5542	19.7548	21.274	23.7082	21.1351	19.652	19.1158	20.2166	19.6415	20.3987
17824698	470.713	121.095	162.901	146.434	83.0266	20.4076	25.7151	21.4228	23.6395	25.8435	80.0841	153.623	124.308	79.3245	44.2297	22.2391	21.4326	25.5907	23.5165	25.2877
17790274	810.24	848.621	813.477	687.605	723.676	858.397	989.947	937.383	895.877	925.783	851.565	819.508	929.68	647.581	741.614	882.509	921.653	963.687	898.31	1007.49
17604883	22.6908	27.9865	17.8438	28.3224	27.8329	27.185	32.5888	27.5004	31.1264	41.2911	16.353	17.094	18.9381	31.0502	22.6023	25.7161	26.2678	32.5866	27.4621	26.7223
17849234	23.4165	24.9538	23.8642	24.2908	23.2953	28.3554	21.3162	22.4313	23.967	23.5297	22.9259	23.837	24.5935	22.4831	23.0343	25.1598	26.6135	23.4367	23.7078	29.1334
17630418	95.0445	127.617	120.662	85.0625	98.8158	104.876	116.548	115.874	94.8797	97.7681	102.742	64.1	125.739	127.29	80.5399	106.091	127.544	112.01	97.0314	107.887
17850235	26.9391	30.1042	38.5288	38.0262	23.8933	41.7438	34.2188	32.0126	29.466	31.5062	33.7542	19.8234	29.9535	39.7822	34.3765	16.9919	28.2962	32.8605	36.1283	39.0285
17740327	222.961	204.585	203.624	204.894	152.202	152.61	143.035	186.163	193.15	170.042	159.225	145.069	204.266	190.438	159.357	165.168	151.427	214.252	190.216	198.37
17604885	65.7024	75.5012	74.8299	136.876	65.825	45.9733	57.4403	80.6403	71.5782	51.2679	58.1173	42.4283	55.4845	58.7328	45.4917	43.6228	38.1305	43.3735	36.3618	69.4229
17824712	60.9275	44.1064	36.5699	46.8798	38.3097	39.545	35.3282	45.0981	44.9781	45.1077	40.7046	42.5517	58.2914	40.7882	61.9443	41.9344	32.8858	40.5325	43.016	43.3751
17789277	42.0304	40.6782	45.4239	69.7602	49.8548	36.685	30.1244	37.511	33.6268	38.6993	69.5425	107.15	54.6786	60.8402	77.574	40.3471	30.0753	31.7076	35.1098	39.1602
17764753	128.626	122.368	115.511	126.358	127.406	176.908	137.676	150.465	171.328	188.416	122.84	109.791	106.636	110.963	112.403	135.569	104.04	116.74	130.976	146.854
17874662	34.2033	24.2357	28.317	36.2113	35.9788	28.7513	29.5309	26.8383	31.0791	30.9143	30.2566	28.0637	36.4289	26.6021	39.5009	25.0844	25.7944	26.0106	26.304	30.1836
17850237	23.2862	19.3568	20.4847	21.145	21.5041	22.6526	21.9326	23.739	21.8803	22.8965	20.5897	22.9774	20.6156	20.6575	22.1364	19.53	21.5669	22.2788	19.6236	23.7083
17604887	41.8032	35.3955	45.6992	48.1858	40.5801	31.294	59.0181	43.9936	69.9684	77.5485	29.5977	60.2486	38.4557	34.7008	30.0429	38.1642	31.7803	64.4563	45.6135	43.3706
17629422	47.3939	45.0285	36.2309	41.4906	46.8475	47.6894	53.4476	51.238	62.1052	56.176	41.8634	46.7243	44.3051	57.8531	48.6915	40.1028	52.7031	52.045	46.4191	58.4421
17849238	33.3894	25.1274	24.4172	34.3309	24.3662	26.9942	21.2463	25.8569	26.6063	24.287	26.2538	22.2019	26.8413	28.4862	29.074	20.4846	27.0614	26.7913	28.0438	26.5296
17849240	24.3115	25.618	24.4781	23.5595	24.8432	21.892	23.8294	22.1905	24.0711	21.6524	23.1513	25.9557	23.5982	26.6863	25.8934	22.5698	21.0441	22.4594	21.663	22.097
17679373	31.1998	19.5799	28.2396	26.0451	29.3904	32.3132	29.2744	29.068	22.6117	31.0504	20.848	23.5076	49.8179	29.6563	32.1377	28.7491	24.3224	25.4634	21.3106	38.2697
17604889	48.8537	49.7291	54.809	50.5104	33.5921	73.9497	77.9687	61.3544	77.7747	82.6927	66.9679	61.9954	80.3437	47.5364	48.7053	40.9458	43.4135	49.4501	57.0184	62.8204
17714798	54.4819	46.6576	62.5928	54.6479	44.5477	50.4999	52.0695	53.9005	55.2734	65.2461	63.0868	44.6769	68.4918	54.8635	55.576	36.7026	47.094	42.0281	46.9348	63.2299
17605001	68.8329	27.1158	44.924	36.273	29.069	29.6947	25.715	31.4659	31.8396	31.6582	31.4441	35.5079	30.9985	28.783	26.1488	34.2039	29.924	29.3474	28.9256	33.5246
17604901	98.1619	55.4223	84.2393	51.104	99.8074	97.5921	87.6632	98.5536	115.44	135.533	55.2375	61.2007	37.4885	59.6941	66.0624	105.594	69.6674	120.396	119.863	116.129
17604891	183.102	112.808	94.3736	92.4926	107.037	131.009	136.092	197.785	147.743	204.317	106.098	89.8498	75.6009	121.178	60.1693	127.246	145.045	173.979	109.786	142.322
17789283	26.1182	24.1148	21.7041	30.8778	22.0595	21.8349	21.4629	22.5895	22.7826	26.5864	22.5978	26.7846	23.9263	21.968	20.7494	20.6921	20.4099	22.381	20.0378	20.8929
17680375	30.3484	25.1008	26.8448	37.6409	28.6428	28.5885	24.1086	26.1765	26.1103	25.6925	26.3836	27.1448	33.1855	28.53	32.2138	23.3085	22.3616	20.7756	24.4658	26.7842
17850243	479.819	508.951	438.96	443.214	450.474	427.194	437.452	321.486	317.138	337.52	519.483	489.279	458.056	488.217	503.604	440.204	453.733	361.21	348.839	327.659
17849243	135.662	102.188	169.013	90.6121	112.306	63.8084	74.3352	88.4806	78.7121	68.4386	88.3164	85.3946	86.3112	95.7283	91.4926	66.7354	85.9691	94.1867	143.225	187.003
17790284	104.358	93.9556	79.8152	94.75	96.8493	125.08	118.659	161.119	158.493	164.1	88.4375	100.068	95.3475	84.336	90.854	117.984	105.803	204.33	149.731	146.04
17679376	473.64	444	441.422	402.996	401.933	390.996	392.727	414.485	420.991	459.38	430.854	413.279	495.886	349.299	400.994	393.067	378.35	443.161	419.504	430.094
17605003	16.1579	13.8828	17.1452	16.3647	15.9618	15.7496	13.6871	15.8451	16.9888	18.1183	13.9403	19.1965	25.1846	16.2653	15.4169	15.0095	15.5015	17.2389	14.9389	18.6615
17604903	45.8946	32.4336	29.8361	28.3114	27.5316	35.0035	41.9842	31.6941	40.1807	33.8402	44.0924	31.8643	37.9326	28.9135	29.1116	35.2038	57.3404	43.8939	27.7061	34.417
17604893	91.9506	46.1855	100.319	48.4486	49.5441	127.876	56.4215	79.4703	79.5415	111.598	44.3898	36.9578	50.8089	48.4854	80.1235	67.6908	71.4148	80.8047	60.2585	45.7794
17874668	415.445	420.028	385.019	372.91	421.744	417.85	406.586	404.231	471.4	437.482	383.701	377.783	399.83	404.588	371.052	429.825	383.847	438.045	412.449	435.56
17824719	20.9672	19.9351	20.8763	22.4237	22.4261	21.1556	20.9302	22.3499	20.0111	19.1559	25.4351	23.1673	22.8371	21.1737	22.9049	19.8014	19.7743	19.7356	20.1739	21.0888
17789285	23.9377	24.1718	22.1034	28.0402	22.4845	21.3909	23.0567	21.7118	22.6546	21.7873	22.722	30.9128	23.374	23.5622	23.5604	22.5953	22.8251	22.0566	23.4116	21.3202
17739336	44.4318	34.0823	36.6555	40.6964	34.7971	43.5905	39.5238	44.4114	56.7555	57.2192	38.361	31.5161	43.2774	31.9955	51.0645	68.1791	69.8431	43.8136	42.5579	33.8587
17849245	278.55	286.378	320.443	340.815	408.986	324.606	361.807	235.345	292.887	288.772	482.733	404.185	280.907	293.648	302.296	292.245	299.636	291.148	327.461	528.856
17680378	84.2057	48.6236	74.1077	51.9702	67.8375	43.6188	49.2587	52.829	46.6022	49.3863	47.9982	58.4265	59.8897	55.0876	73.399	44.5371	49.625	56.3671	55.6317	62.4474
17605005	31.0615	24.4128	35.3216	46.7397	34.449	32.4443	27.4527	29.3676	31.7815	31.4189	27.6658	30.6823	42.7167	41.3234	36.3238	29.4412	23.8172	31.7992	42.2028	27.0389
17604905	55.2639	18.8806	30.2551	82.4088	34.558	69.1152	32.32	38.906	50.9399	42.4622	27.9728	45.2774	27.1123	29.3244	20.4063	59.1878	37.6483	48.6176	25.7812	37.5842
17604895	129.465	66.5658	78.4346	138.963	77.2891	92.9849	89.3075	175.583	180.554	212.278	81.3841	58.2712	100.352	113.558	88.8343	66.2383	101.99	131.302	84.9241	136.325
17630430	35.2223	36.2899	41.6071	52.0842	37.4996	31.7018	37.252	40.713	44.9016	43.5815	37.087	43.5115	38.5049	38.6331	47.7521	33.3048	30.7305	29.026	39.776	40.5052
17824722	54.3098	48.5613	51.6889	39.0608	44.519	62.6082	59.1246	48.787	61.9685	41.7854	43.6463	41.0947	43.1694	39.7463	61.4823	54.8949	54.9358	67.9148	81.1628	88.5372
17790287	29.8947	36.908	31.4547	26.8084	31.1187	28.2955	24.7658	24.3515	26.9151	25.6222	29.6093	31.8572	29.5303	31.2969	37.3855	30.5956	31.2737	24.3436	23.6567	21.2951
17849247	84.3581	38.776	34.3991	40.3036	42.3628	22.5977	24.1643	22.1306	21.3468	21.1105	44.2653	31.4744	42.5081	45.6002	35.6814	22.2359	20.6296	25.1344	23.3241	21.5723
17789288	95.9601	95.6199	107.718	106.356	106.088	92.8429	84.7257	94.9777	93.1506	94.2931	91.8244	92.5443	110.2	94.5269	99.3032	89.9897	67.8648	93.7167	92.9528	94.124
17605007	17.3511	19.1504	23.3975	22.0957	16.4463	21.01	18.8972	15.4206	18.2013	18.0011	29.0847	19.4659	28.4291	24.8721	16.0143	19.4743	19.9829	24.7583	27.8149	19.5
17604907	84.5798	105.294	93.6428	50.1959	71.4926	176.759	93.708	191.764	243.954	234.235	98.1577	68.1388	78.9556	76.824	125.939	175.037	97.5006	307.878	149.659	186.858
17604897	33.8977	37.8412	32.673	27.9848	34.5259	57.8668	46.5226	114.572	70.9413	171.247	33.6914	45.9318	38.2828	24.9702	58.2076	49.4407	61.9232	96.4279	61.1999	49.108
17790289	127.921	129.962	134.052	129.941	130.128	147.583	151.784	125.683	135.157	123.274	148.347	116.594	131.207	164.878	139.145	146.613	144.618	146.599	150.383	120.709
17629433	118.917	110.355	136.235	104.073	140.276	104.7	84.374	109.659	113.199	124.465	150.09	112.596	179.034	110.063	110.854	68.9736	72.2484	75.3354	73.9218	114.409
17850249	267.552	237.476	334.78	145.291	141.522	336.617	344.514	388.499	377.993	392.286	196.168	197.954	240.114	193.347	199.917	361.034	320.465	339.962	337.625	299.26
17790301	273.482	271.783	372.111	266.958	298.436	466.058	375.549	435.297	398.463	480.622	320.927	316.182	238.129	293.588	320.091	398.531	418.789	368.857	387.537	401.745
17605009	71.2357	23.8578	36.7434	54.467	34.3237	38.7718	37.5166	45.304	52.5472	72.3668	26.4224	34.8128	38.2252	41.7264	33.6195	29.3982	26.2984	30.6065	47.9521	49.571
17604909	54.294	65.9939	60.7051	57.5024	61.1671	49.3126	72.2996	54.1144	86.3434	75.0376	63.2108	71.7546	56.269	50.1034	54.9231	63.466	53.5182	48.7932	72.3543	57.5721
17604899	55.6006	78.8053	82.225	71.0133	84.0822	70.99	61.3034	161.569	118.143	112.793	71.5431	101.01	64.6899	56.574	66.9281	88.9522	63.5278	124.215	86.6454	135.115
17654858	80.5565	78.4487	69.8471	99.9088	76.9804	68.1946	78.4351	77.7063	86.7812	81.4491	84.1464	74.4053	78.9369	75.457	79.724	55.839	72.6102	75.6284	68.9881	79.3294
17849251	123.77	152.083	182.449	130.228	133.569	171.129	136.159	234.351	249.722	256.779	127.335	239.114	163.241	283.564	143.084	178.324	142.196	147.488	197.382	184.777
17789292	14.4277	13.5018	14.0161	13.8994	14.2084	15.171	13.3156	15.0775	14.9211	16.0169	13.657	13.6018	14.0032	13.6433	14.2892	14.2317	14.1622	14.9539	13.7572	14.253
17605011	45.7748	46.2447	39.546	51.5173	29.7177	42.6195	54.3758	47.8287	48.7525	64.5873	41.1081	38.5346	47.6628	42.6277	37.7854	34.2799	44.1865	47.2084	67.9146	45.431
17604911	149.193	99.1506	123.457	132.751	92.7068	96.9478	101.972	81.8583	96.0132	131.945	154.128	79.7507	92.9643	131.728	79.1961	88.1413	106.734	119.727	111.72	78.6296
17824728	59.8671	27.2774	26.5123	42.6426	30.5359	28.3888	27.805	39.2668	27.0802	23.9148	28.6357	29.3349	29.9212	28.6007	34.272	27.6413	25.1968	34.0221	21.758	32.1303
17605013	21.4647	25.4981	26.4563	18.5497	17.3967	32.6412	21.8624	38.9275	37.8426	45.39	19.843	23.99	25.2648	23.0969	19.2619	23.4501	22.9095	18.8923	38.4369	28.8081
17604913	42.3311	76.5431	52.7906	40.8007	41.0915	157.893	59.7054	69.9059	78.8316	94.1575	41.6018	78.9598	63.4278	58.877	90.7252	90.3706	55.0123	123.993	98.5873	74.6414
17849254	453.939	467.429	518.806	520.095	514.772	547.784	518.265	529.844	581.473	703.741	549.901	450.071	498.611	528.628	440.345	549.694	480.477	542.063	538.912	530.723
17800295	97.9745	104.258	77.5627	76.4851	90.9073	75.7318	62.8546	86.9438	101.957	89.2895	72.5726	76.647	89.2232	67.211	89.4264	77.9394	46.4859	96.0451	83.7518	100.264
17630438	144.336	86.8341	109.724	178.181	156.222	173.2	189.075	212.342	194.773	171.28	86.9725	147.666	174.676	141.41	107.433	112.153	119.565	116.743	110.756	161.706
17824731	169.363	61.2088	92.1128	60.1303	87.2442	47.6547	39.6256	56.416	46.6331	47.2289	59.7353	68.7104	81.4357	68.4386	74.9888	36.6198	40.6646	64.6243	72.0926	49.3807
17605015	19.1168	14.9367	14.9646	18.8951	18.6061	28.9428	30.0465	18.6209	20.7056	16.7748	14.8043	19.7457	16.2883	20.6344	16.3131	15.4057	20.2245	18.0509	20.3124	18.7004
17604915	73.6066	60.6359	100.084	71.7456	99.9179	102.719	88.0834	129.018	122.51	133.794	81.1777	90.7401	105.075	63.2824	75.2104	120.185	146.18	87.8904	116.025	168.591
17849256	15.6452	16.4836	15.8911	17.065	16.5084	16.7491	15.3536	15.8889	17.3012	15.567	16.1131	15.4903	17.8387	15.9187	16.2058	18.4104	15.4098	16.5756	16.0038	16.429
17800297	402.962	342.284	355.561	359.412	316.082	239.261	216.725	360.128	374.059	306.373	272.58	259.151	338.188	322.015	345.675	248.152	176.683	392.584	292.432	352.966
17789297	760.946	794.042	685.125	812.624	796.754	948.322	847.621	891.909	946.44	973.381	748.22	726.277	788.653	814.776	796.49	922.366	858.474	926.623	826.834	830.736
17739348	81.6784	94.8537	100.286	80.9251	93.4667	101.865	71.6824	90.1312	109.954	142.6	81.2786	77.159	64.1026	82.4665	93.1229	137.165	112.598	72.3706	90.9532	93.961
17680400	482.677	473.125	314.416	501.966	391.237	41.2528	93.3657	184.428	115.467	86.9124	300.893	266.893	963.371	499.181	282.345	57.4853	83.0304	197.134	213.532	205.449
17680391	533.121	610.332	599.347	378.171	433.448	406.126	476.103	422.227	442.171	427.886	483.84	510.127	553.949	506.622	496.025	488.157	433.901	503.831	499.582	478.467
17605017	46.8365	37.6346	51.4961	39.2401	38.6819	41.5526	36.905	61.254	57.4947	53.765	45.6042	54.1842	73.8536	34.9019	59.2129	51.3715	37.5614	37.9963	42.2377	40.4973
17604917	22.0811	22.8808	22.4295	24.9774	22.6249	29.9699	25.5979	34.9685	29.8599	33.1419	23.0087	32.2242	37.3802	28.6329	22.5116	27.4696	23.3451	21.7034	24.9588	34.5771
17629442	120.342	163.589	146.169	77.9747	86.0813	115.756	89.5461	79.7864	119.129	106.762	111.039	120.924	126.33	98.1784	103.433	107.348	104.292	114.558	110.493	109.395
17874683	52.8455	54.4621	75.1254	58.0545	59.6461	54.8856	43.6437	50.4217	50.9316	53.597	53.5111	61.8731	52.9593	55.9622	59.2407	51.0901	50.6102	49.9941	53.1788	53.1977
17849258	434.046	446.419	489.152	448.444	525.69	604.293	620.202	627.708	629.111	667.021	502.091	559.011	465.6	424.606	483.814	595.404	579.081	611.619	582.463	694.692
17824734	28.1571	27.4931	27.5284	27.6596	30.254	24.0123	25.1019	20.845	22.2146	21.1817	29.8245	27.2208	30.6181	25.7505	29.536	25.7486	28.7227	25.6042	23.5456	25.1665
17630443	39.869	51.4628	49.086	40.1087	47.8423	71.0919	47.8501	67.12	57.0204	51.7994	44.5754	46.898	41.6746	50.2805	48.8176	54.9618	49.7984	47.6649	74.3559	64.7083
17605019	20.4958	20.2062	27.0631	29.5688	25.8911	21.1999	21.936	29.5492	23.9153	19.6692	23.4256	21.3655	31.1825	19.9608	31.4493	28.6005	23.9291	21.8432	19.1914	31.0601
17604919	119.404	114.016	115.847	83.5853	107.727	218.546	171.114	291.293	230.55	254.986	158.724	138.856	81.3788	131.139	99.2403	231.747	232.497	223.966	216.858	261.736
17679394	41.7228	33.7268	31.4115	47.4783	37.6709	28.7146	25.2966	29.6781	30.2386	30.9688	34.5511	31.5422	40.7272	37.8493	30.6876	31.3116	29.1683	33.2631	29.2579	31.7572
17605021	49.9443	19.8398	19.8941	21.452	16.3625	22.5353	23.4718	22.9722	27.278	27.543	20.5672	20.7409	21.9137	25.8871	18.2109	29.3596	26.2618	25.1515	31.8745	22.3972
17604921	188.77	100.954	97.5819	115.942	112.888	173.334	132.964	285.399	286.55	226.2	47.8094	42.896	98.2669	95.4367	89.4847	198.031	132.744	295.689	170.924	212.438
17630445	206.046	214.615	209.366	203.496	201.513	170.692	184.806	237.748	240.269	233.906	196.441	198.313	213.482	201.314	180.344	201.492	183.156	220.738	210.925	254.304
17654870	87.9891	98.2146	90.5405	117.698	92.2008	95.7896	99.1609	94.5778	101.021	95.0734	80.638	97.2647	86.6888	110.896	107.511	81.1619	88.9506	99.138	88.294	101.827
17824737	743.992	195.875	289.841	92.0892	48.6313	17.5666	17.2125	16.6645	17.0125	15.1755	64.3502	566.81	111.565	61.5676	32.4296	17.5521	16.876	18.1848	18.7565	18.398
17714829	2168.79	2114.1	1980.59	1695.51	1590.65	1836.67	1916.73	1966.95	1891.03	1730.27	1895.27	1896.4	2174.94	1748.08	1653.78	1965.31	2015.86	2071.23	2046.7	1937.28
17680405	27.858	24.6188	24.7237	26.0994	25.2496	25.2811	22.3025	26.0711	24.7136	24.718	22.48	25.0963	31.4904	23.2597	27.3712	24.1036	25.0212	23.3241	25.252	24.9334
17605023	42.3211	37.4862	36.2826	45.6872	36.1889	38.2165	41.8438	90.39	48.089	53.6129	50.5448	37.9043	33.9217	23.0277	33.9863	54.2201	64.6204	109.688	45.4255	58.1345
17604923	78.6555	100.228	109.241	87.2624	97.9396	111.569	97.7083	182.261	136.927	95.8349	30.1967	62.8877	96.4011	97.7804	71.3189	132.745	135.629	100.986	95.2605	148.32
17629447	32.8443	25.2537	24.5478	29.672	32.5754	27.6211	26.4241	30.9702	24.9487	31.1771	31.0761	29.1304	30.9329	31.8468	35.5624	26.0589	23.3574	23.3558	25.3506	27.3548
17824740	216.67	86.7532	132.556	138.109	139.734	118.333	175.498	242.61	229.151	147.708	97.243	151.52	174.868	96.8607	180.553	188.879	172.159	235.666	263.95	241.407
17680407	32.451	37.4313	31.3482	34.1664	33.2698	28.4712	27.5642	29.749	31.6143	23.4801	30.8284	30.9524	28.9738	29.58	36.103	29.5551	32.0879	30.4252	33.2379	30.2936
17850265	242.175	206.133	222.685	189.603	171.981	192.937	168.503	199.997	205.571	190.322	185.613	218.634	187.735	216.632	191.7	171.798	174.34	238.461	171.08	178.043
17679398	438.502	483.839	400.894	388.578	358.762	356.605	390.127	435.362	406.062	394.056	465.876	434.333	505.153	385.239	356.443	389.016	390.209	447.38	418.344	427.394
17605025	82.475	70.6349	102.329	81.7616	100.123	75.0718	75.7765	109.452	145.921	110.224	75.0288	78.2809	124.413	79.3445	142.726	89.9261	81.8478	89.1233	81.1087	140.573
17604925	194.376	243.617	277.617	182.672	181.16	345.537	304.625	406.103	356.423	334.042	145.529	219.486	215.48	251.963	247.469	324.147	279.273	471.414	294.299	415.121
17874691	24.9399	25.2891	21.6703	21.773	21.0566	20.9364	20.7819	19.4011	22.6381	24.2313	23.2161	23.2154	22.3487	25.0047	23.2223	21.5825	20.4428	20.4937	20.2143	20.932
17739358	562.304	580.621	620.078	626.812	677.821	671.516	674.303	604.041	582.562	579.382	653.571	600.457	499.491	638.74	649.266	627.321	680.129	566.914	619.028	614.888
17680410	4005.94	4205.63	3235.48	3887.47	3858.93	1665.38	2581.24	2890.99	2025.79	1665.89	3146.37	2968.28	4510.52	4605.07	3299.43	2202.45	2435.1	3225.69	2936.39	2733.93
17824743	131.701	73.7792	61.8574	74.8989	74.5132	42.2764	50.421	51.3519	51.5957	48.5656	70.2888	61.8787	89.5902	64.5151	78.1886	44.5525	67.8673	54.6571	48.3755	50.3534
17764784	41.1707	43.0712	38.4293	39.5374	42.6125	39.1771	42.8144	43.8111	41.4923	41.2829	40.6556	45.126	53.3104	40.3448	44.7665	38.4709	34.5808	39.7548	39.7623	39.4807
17740359	1395.21	1357.03	1309.62	1168.47	1173.03	1620.1	1622.95	1723.39	1675.79	1552.5	1144.18	1174.24	1400.48	1248.24	1140.2	1618.94	1630.96	1777.42	1617.15	1584.12
17605027	33.2003	34.2043	54.8059	36.616	29.0462	35.6866	38.1631	42.7947	35.9641	53.4612	53.8786	50.2257	30.1626	33.3092	31.5154	38.8723	31.9378	32.7347	34.5825	28.3407
17604927	262.433	198.272	230.46	237.34	195.188	229.7	227.857	241.063	202.534	265.71	170.344	181.429	216.248	179.167	249.888	273.474	210.43	290.114	170.147	293.576
17849268	45.4484	43.4019	44.6484	38.5984	32.7717	44.8889	59.2994	94.8897	76.9093	50.3445	42.5612	34.3893	36.8309	29.9542	36.1305	64.731	73.1319	142.809	120.498	138.423
17790319	79.4605	87.2128	96.4549	83.3803	99.1793	149.039	129.708	140.374	144.706	133.446	99.8416	85.7361	90.5	84.1301	113.446	125.08	131.133	130.476	144.194	139.294
17874704	30.4829	31.841	34.5355	32.5317	30.4452	28.2119	27.9274	33.9965	33.1622	30.6312	35.0006	38.3582	26.3122	32.8355	32.4478	28.7007	28.8354	38.9083	27.8257	37.6689
17605029	31.7054	39.381	45.6643	29.431	45.2179	27.6638	28.4259	27.088	26.319	19.7252	35.1477	39.4533	30.1211	31.6062	61.2241	30.3603	28.2963	30.2187	24.6988	32.6563
17604929	67.075	63.8956	77.1726	74.8406	80.3246	139.987	80.1247	108.939	121.164	125.351	73.8146	82.6281	81.6139	93.0418	94.0125	77.5756	93.3793	122.502	87.5754	119.511
17630454	51.0488	55.6482	50.1356	58.1793	66.9604	58.6175	45.8623	53.7517	55.0567	54.4137	51.849	48.3901	61.9485	59.0042	87.1028	57.1088	56.0783	58.1846	44.2248	62.7582
17654878	76.7684	59.0988	73.6466	59.1305	69.4544	49.1775	57.9595	43.2885	37.0895	47.1833	68.3742	98.1023	83.8948	56.7714	70.793	46.9367	46.967	41.7118	47.2435	45.3119
17824746	236.221	130.648	152.698	125.495	138.343	147.837	116.094	117.216	114.048	120.088	133.351	126.871	158.358	162.049	160.714	102.304	132.465	114.888	113.27	86.9118
17800322	25.227	25.6811	24.0418	26.0135	32.9638	32.8394	22.8223	25.0429	25.3072	26.8764	23.1287	26.7278	26.6916	26.9892	27.1102	25.0243	23.563	24.2098	26.703	25.8247
17605031	20.6335	29.0594	25.5188	20.6363	26.7384	23.8029	30.7473	28.7143	26.9342	27.2748	28.2167	29.2526	19.8932	24.1024	17.0625	25.6414	24.9992	27.2496	29.5087	40.9059
17604931	118.036	133.043	121.65	132.783	118.786	110.906	109.245	128.771	99.1747	97.894	123.238	126.271	118.285	103.465	90.0009	110.155	113.861	104.765	103.413	100.62
17874696	40.5304	38.6512	42.8771	42.6378	30.8434	32.831	36.8709	29.2732	35.7685	33.5261	35.2555	42.6903	40.7825	41.7201	48.7827	31.6399	31.309	32.3099	34.9517	29.3105
17764788	29.087	26.3179	30.8557	25.8757	28.4394	27.1367	25.7167	26.3638	25.2317	29.4927	24.7467	28.4067	28.2149	28.7511	34.9527	28.7438	26.5662	23.5108	26.8498	28.1892
17764790	51.7731	48.8122	49.5109	64.756	41.7696	40.6095	29.7155	44.4806	36.3935	34.6649	54.7099	61.1479	35.5084	23.8785	40.5255	40.0688	45.5005	31.1441	33.1018	51.4531
17605033	124.434	111.198	123.18	107.096	87.1196	78.2682	121.482	117.582	77.3096	158.038	129.769	91.5871	81.0015	70.2541	119.361	129.209	90.4871	100.735	109.212	118.077
17604933	74.864	78.3768	75.5492	106.735	74.5821	98.67	104.093	121.701	90.7007	165.979	69.5775	73.9306	74.7012	57.6176	57.2127	107.349	99.9323	128.857	134.242	79.9719
17824749	24.5644	24.0394	27.4553	23.9197	23.9963	23.0558	27.4701	27.854	25.3343	23.5944	29.7756	26.9615	21.1058	21.2193	23.6308	20.3401	22.3867	23.5497	21.8445	24.2029
17680418	157.388	141.734	146.944	125.328	143.418	121.775	240.565	167.09	140.474	118.616	158.553	143.545	200.869	142.712	120.382	170.109	223.313	225.707	248.288	199.483
17605035	36.2113	33.9372	27.9477	37.386	31.5808	44.4329	39.7263	48.4998	53.6091	92.2715	43.7818	49.7758	38.7433	32.511	31.2577	57.0679	62.3578	51.3953	47.2958	39.7954
17604935	32.6238	78.6531	37.1824	48.6625	47.715	33.5639	38.627	35.7899	27.3853	38.0619	29.2623	51.3634	48.1132	36.6557	39.1527	27.5067	35.3206	30.4909	34.3838	25.2666
17629459	25.1109	22.2507	21.6342	21.8269	27.1119	21.4502	20.0042	20.2477	19.9625	22.852	21.2029	20.9629	24.3916	21.6159	26.4177	18.945	20.1733	20.4525	21.3679	20.0488
17654884	511.621	479.42	479.135	451.217	452.509	460.949	460.521	386.559	410.525	381.688	485.208	458.079	485.002	493.373	466.863	480.77	450.173	450.966	456.334	385.308
17679419	244.757	192.276	245.373	259.349	254.714	197.492	218.884	263.079	237.198	243.735	231.935	231.218	229.914	241.717	255.632	209.697	189.713	216.632	232.541	254.64
17630461	35.2797	33.61	34.9581	36.8585	34.8881	42.5761	38.1989	41.4614	65.1981	72.4616	33.8639	34.2237	37.3805	34.6681	40.3266	33.819	38.1248	38.9728	36.758	44.7447
17874712	28.0347	26.5532	28.7828	27.9337	26.4509	28.1572	28.179	26.5335	25.8882	27.1765	28.6285	30.802	28.5658	29.0722	25.9707	27.7878	27.855	27.3026	28.1887	27.5083
17764794	30.8788	21.6314	19.5595	32.8133	23.4785	20.3771	20.0948	22.8244	22.6095	24.3173	21.4611	20.0735	23.7881	24.9517	22.2412	22.6849	20.8142	18.7855	19.7805	23.1363
17605037	20.3305	20.4904	31.5605	18.235	24.4962	20.0445	22.0027	25.7284	22.0215	26.376	18.4199	19.827	25.9372	16.2185	23.3932	28.2491	27.4712	25.0573	28.9497	27.3644
17604937	73.1983	104.704	136.339	77.508	76.9543	102.972	119.651	223.675	184.913	103.304	161.703	62.3788	106.323	60.4916	86.5059	116.902	132.56	156.246	83.1293	113.76
17800329	946.741	892.18	790.897	1075.49	954.707	952.749	1008.57	935.782	948.519	995.489	835.255	812.444	957.539	1004.78	856.552	1038.45	900.813	909.608	939.205	952.631
17874714	32.421	25.7781	31.7166	29.3866	31.2218	24.7849	25.3209	25.5933	25.3893	26.2362	33.1259	32.3275	29.8249	29.4218	31.1545	23.488	25.8039	24.1176	27.6369	25.5801
17764796	150.55	146.944	164.223	139.837	122.417	249.861	203.863	221.788	246.113	273.068	156.109	147.182	148.116	147.074	140.693	266.146	248.066	214.373	259.304	225.542
17740372	397.153	391.782	422.908	400.586	443.336	659.626	684.522	478.553	504.443	508.59	378.374	379.338	340.268	453.152	388.392	688.58	692.066	581.771	564.488	495.036
17680423	30.2797	26.9663	26.7447	26.3658	27.908	30.1565	25.4707	25.574	27.052	26.232	28.3743	26.7683	26.9911	25.7223	25.7028	26.6072	25.311	24.9709	27.3858	27.6469
17679423	26.3321	30.4746	39.2645	29.4437	42.0187	42.8334	231.915	180.87	42.7149	88.6281	29.5888	30.5487	29.0265	30.5725	29.4936	95.1991	189.211	79.108	53.5362	146.946
17605039	56.9092	87.6059	76.6601	46.2606	50.7927	52.6334	52.2957	60.7242	40.7657	56.0449	35.1821	48.3074	37.2591	69.2046	27.8847	42.9253	38.2273	40.9746	47.3377	73.4556
17604939	55.51	23.5596	31.2283	51.0764	42.1369	82.0235	55.5544	65.8405	36.7516	57.1446	52.8393	42.6932	63.0635	48.5486	68.9214	73.9674	56.2791	62.6747	53.1161	52.2853
17824756	19.3262	23.2197	20.7323	20.669	21.382	27.7898	19.5487	18.3984	21.6494	19.6143	21.9473	19.6741	21.6529	19.774	21.4989	20.4041	21.5436	20.5435	19.328	22.7111
17605041	55.0475	26.8445	42.5582	55.8695	24.5916	23.753	22.2525	43.4593	43.4696	37.0394	41.0388	31.7954	34.6564	30.6122	39.0063	32.1243	35.1334	36.7672	41.0608	42.2992
17604941	19.7864	28.0196	42.3858	27.8029	29.2243	33.1255	33.6598	30.5142	28.1396	36.8237	19.8459	27.8041	26.8858	27.7565	17.8425	23.8337	35.6138	34.0085	48.8928	27.507
17630465	21.8306	20.3904	23.1362	23.2619	22.3149	22.2978	23.1113	23.3182	22.2801	23.7225	21.7358	21.7622	21.0796	25.1329	21.6706	20.3892	20.2432	21.9902	21.4633	24.0895
17714849	747.5	757.273	685.343	556.918	497.804	740.493	805.753	808.691	768.641	675.146	622.391	630.06	775.642	541.6	509.165	808.034	827.599	866.831	837.634	817.088
17764809	37.3971	30.7755	44.9922	45.5003	47.5487	32.418	32.3098	43.3584	35.0917	37.4772	48.3046	33.8636	37.8552	37.9233	43.599	30.7541	34.6258	30.0019	32.6245	37.3007
17739375	124.464	97.1872	120.321	151.117	110.58	89.9531	82.2321	99.9884	104.734	75.5325	127.071	121.614	107.292	130.335	110.784	61.4926	106.22	87.4469	100.557	101.706
17680426	35.0323	36.0332	31.2135	33.5827	37.3211	37.5033	44.1418	32.2565	35.7521	32.4249	34.4844	36.4795	31.351	37.1278	42.4767	29.9279	26.2567	30.0354	37.6311	33.533
17605043	120.879	140.312	90.7223	71.3983	148.999	152.547	181.326	204.645	184.038	166.846	117.047	49.3999	173.971	129.776	64.938	137.656	135.191	141.949	137.497	182.389
17604943	51.8456	49.3507	48.0089	76.5722	44.4797	72.8246	48.0087	77.8677	133.455	92.4721	48.733	37.4959	61.0973	86.8409	47.4817	53.4865	82.3249	75.1833	87.3215	55.3236
17630467	31.7907	27.6368	29.7163	25.9729	33.1698	26.2079	26.0169	33.1021	30.7741	33.6707	26.8817	26.7343	28.5107	29.6856	38.5611	24.8168	24.4597	28.7002	27.7661	27.6176
17654902	209.907	205.675	195.956	221.931	206.624	173.132	161.173	194.756	229.205	205.844	208.461	205.377	191.194	212.812	228.577	166.036	161.203	213.432	188.132	198.179
17824759	22.26	20.4426	19.0853	19.5606	21.2349	20.1761	19.0297	18.7048	20.0661	19.7413	20.7452	20.8881	21.8161	18.7158	19.3973	20.3208	20.6127	19.3799	20.2565	20.8037
17790335	24.1413	27.2142	28.3877	157.474	18.3841	27.0398	43.218	43.0552	55.6226	22.8603	28.6252	42.7503	30.2623	28.9526	88.648	25.408	30.4061	69.6846	45.8387	44.4808
17654893	69.9607	67.4196	70.6545	73.3763	65.504	71.5663	59.3891	91.6673	74.5011	71.7943	66.9652	70.3513	74.8625	59.5214	81.1491	55.5227	55.4661	59.883	62.8773	70.2817
17874720	36.063	33.5569	35.9807	38.5104	36.5652	37.8385	39.7396	36.3233	43.2064	38.1025	36.4923	43.1162	53.3176	36.514	40.9887	33.3026	33.9693	15.9185	33.8351	35.8449
17605045	22.1913	24.3779	30.3065	35.1963	36.6972	27.7136	37.4024	39.9412	33.2632	33.4647	35.7055	45.6701	28.9958	30.2619	23.2431	31.5028	24.6196	24.2526	44.8196	32.461
17604945	105.011	102.236	95.5521	137.591	108.235	112.248	127.478	136.592	121.846	65.0765	108.013	81.4118	56.9339	74.0966	73.4904	119.163	100.098	127.365	137.977	74.1475
17655004	150.448	113.351	154.62	109.934	106.311	132.322	124.443	161.125	154.609	153.698	130.26	144.969	150.166	109.841	137.629	128.821	122.851	139.911	127.718	150.762
17824762	24.5408	24.4534	41.2367	22.6847	31.7904	24.0388	24.1685	22.8027	34.5308	27.4062	26.8154	24.0785	22.9049	25.3261	28.2418	23.9455	23.9476	25.1606	25.4	37.7039
17629471	23.7449	28.3466	27.1182	31.5582	25.7999	29.6592	23.1372	25.9137	23.4652	26.0907	30.1271	24.0824	29.333	26.8781	31.7359	24.5203	25.98	28.5912	26.5908	24.6272
17630471	23.6281	22.491	23.2875	24.9212	23.9931	24.5539	24.6239	24.7601	25.0957	25.5229	20.7718	21.2153	25.0079	21.515	27.9109	21.2983	25.6309	27.0209	23.9708	27.4412
17874722	19.9322	30.6222	20.7682	24.3947	26.5544	23.0395	20.8878	21.8355	22.2907	22.3816	23.8536	21.4784	20.2425	23.9639	23.4464	24.1672	20.9748	19.8301	22.3512	23.8142
17739380	41.5537	33.7799	45.0849	59.6829	52.1157	51.3173	46.3384	42.252	44.9564	40.9434	60.3669	60.1455	53.868	40.8596	68.3706	38.7925	41.4639	36.8389	35.1484	48.9785
17605047	22.1188	19.2053	48.7643	21.4438	23.7271	25.6387	33.264	31.8687	25.4798	32.6123	28.1587	31.4441	33.3492	19.2724	19.6684	19.8204	22.5437	20.8953	26.6733	26.1176
17604947	42.1528	40.8913	74.9914	55.4479	63.6735	115.416	84.3911	140.387	133.519	125.69	30.0624	52.8349	78.1804	58.5198	63.6359	72.7596	125.111	109.877	64.5161	140.34
17679432	235.807	425.915	470.315	283.732	340.053	65.3396	62.9105	84.4817	74.9426	73.6958	289.043	230.485	228.244	256.333	289.409	69.0635	60.5123	75.7556	79.6095	71.939
17850300	532.471	509.034	522.731	487.483	519.411	347.582	379.675	342.414	293.104	228.09	501.899	444.625	456.139	522.341	557.867	451.742	418.427	400.447	372.974	389.217
17605049	58.0648	81.8621	51.132	105.411	83.5835	80.7412	97.1723	55.4837	60.6777	53.3351	62.9565	61.3998	86.6901	88.8246	42.7772	61.9998	66.7724	87.4114	63.6904	64.5581
17604949	156.215	45.3791	165.222	100.25	82.0861	107.615	90.4618	59.9334	91.8615	81.8718	96.1378	37.8772	79.9792	92.034	85.1597	77.1976	63.5102	57.7677	55.7833	82.8377
17850301	18.7004	35.516	42.9381	27.1325	28.4563	32.5147	26.1819	21.6079	24.3326	26.1558	42.7441	31.0457	25.9728	33.0372	41.4229	28.5596	30.1588	24.7069	34.9065	27.9682
17850291	411.691	475.08	451.469	461.838	417.932	456.627	441.439	347.818	357.732	334.952	417.145	467.298	405.16	425.409	444.827	421.593	470.737	387.026	447.745	365.776
17849291	27.4796	50.7158	29.6406	29.0523	28.2499	28.0313	26.6413	28.8202	34.728	22.8395	44.747	34.3897	29.6959	27.7571	28.3538	27.1458	26.7677	35.2357	27.4959	23.1401
17605051	19.2029	16.3765	23.7654	26.6326	20.5707	17.8057	17.361	18.003	21.7721	22.51	20.1633	20.9101	47.5703	15.5002	18.7161	19.6579	13.8949	20.8828	15.8729	29.6629
17604951	130.729	135.19	131.359	147.573	144.871	131.726	124.836	146.051	145.162	141.642	113.193	132.686	130.265	149.663	130.764	131.334	141.892	177.563	144.145	146.633
17630475	53.4785	34.9656	37.2933	41.5144	41.8491	46.5071	43.8138	45.0285	44.2858	41.7375	39.0671	43.9878	41.699	39.6676	44.5869	39.4001	40.5301	46.6988	37.1754	43.4047
17850302	312.39	387.973	348.791	325.389	330.561	315.306	299.411	270.769	276.258	281.384	398.954	380.372	401.2	343.714	290.604	325.014	314.683	292.117	272.963	249.271
17850292	35.1413	31.7103	71.9893	95.381	77.0803	65.7502	48.7418	45.2084	107.519	32.4305	34.1583	44.1602	60.2215	25.2351	156.774	85.0159	94.2685	43.3444	38.6954	21.2225
17824767	142.036	41.3896	57.7259	52.9304	35.5126	22.9553	24.6969	32.7826	27.8748	25.8145	38.912	71.8026	65.5667	46.7885	39.7194	29.9366	28.743	28.1554	35.4139	26.073
17680435	610.097	496.218	582.595	452.825	484.86	463.408	472.445	426.773	453.585	487.404	483.25	505.857	508.146	529.238	572.67	461.391	456.984	385.697	404.956	381.016
17850293	605.775	597.2	642.912	454.145	550.856	611.607	517.561	366.184	392.721	380.946	517.205	613.514	484.015	436.752	547.502	506.492	475.951	489.695	395.441	476.048
17849293	22.8965	27.817	28.5359	24.114	23.4092	23.7403	26.9814	23.4518	27.0837	22.9761	38.7907	25.4659	30.6388	26.8111	25.7813	25.3654	23.5319	25.3181	22.7287	24.1885
17605053	142.855	105.208	121.38	95.5415	188.238	118.652	100.186	82.8304	127.654	143.965	195.09	169.344	121.485	91.2014	200.355	110.92	115.82	108.621	122.681	118.719
17604953	155.985	164.257	154.848	166.049	163.557	179.267	149.08	184.804	172.925	197.41	175.058	156.931	175.833	127.077	167.906	178.584	167.028	193.766	184.459	181.053
17850294	240.37	355.096	448.874	248.726	294.127	508.324	487.855	381.033	342.801	304.57	362.67	312.211	273.614	379.865	347.896	445.953	601.125	370.827	444.162	369.499
17824770	32.1457	37.9905	41.9564	28.8819	40.132	31.2992	30.7347	25.1131	24.5784	27.1691	36.8199	35.4138	29.0294	30.7305	58.4466	35.7449	41.1585	32.8712	32.7012	26.8371
17850295	630.31	668.189	623.214	532.76	535.187	691.43	696.876	528.533	538.792	592.51	601.407	570.695	554.289	607.635	602.016	702.686	648.035	514.201	693.961	427.918
17800346	154.083	188.678	222.161	169.076	232.626	147.813	132.039	109.547	130.106	147.473	272.561	269.276	166.57	205.494	232.147	157.183	144.757	113.609	141.959	121.998
17764822	32.3135	31.6523	32.1133	31.2271	31.2479	33.3009	31.2658	36.0782	35.4609	44.3247	32.506	31.3152	32.6534	32.1734	32.0878	30.8785	31.35	30.8853	33.7006	32.9044
17605055	100.688	74.5506	98.2698	138.371	92.1738	118.173	91.3051	135.129	99.9849	91.2801	71.661	92.9112	103.116	93.7854	78.4386	73.7967	73.8146	56.9606	97.741	101.255
17604955	126.945	138.932	245.327	161.829	199.355	249.727	113.294	147.9	190.993	125.972	115.657	147.048	184.233	122.772	167.672	112.272	142.035	124.022	104.921	130.309
17850296	539.484	1009.18	769.138	1088.13	751.179	965.714	848.632	637.601	675.127	773.666	810.275	1217.37	855.741	591.758	886.185	527.527	1085.22	890.366	1332.63	860.412
17849296	24.6026	23.4148	24.298	29.4101	25.0761	24.9157	23.2785	26.6811	31.7467	32.2236	29.0939	26.8971	25.9702	23.8737	26.1648	24.4563	24.8206	25.3624	24.4942	28.0595
17874732	16.4306	17.9568	16.3959	16.6943	16.6484	15.8755	15.787	16.483	16.7506	15.6992	17.0453	19.5622	17.9991	17.2539	17.7771	15.7551	16.5122	15.5231	15.8845	15.6777
17850297	390.848	383.723	370.668	279.511	380.531	459.942	387.671	342.418	400.731	311.424	474.517	426.612	391.562	446.09	346.553	513.149	563.596	409.64	422.065	363.279
17824773	784.374	184.88	189.15	108.791	41.8822	25.4551	28.0152	29.2419	22.9066	26.3687	70.2747	73.6842	68.049	70.7437	37.6593	22.5223	29.5259	30.3582	26.1462	27.9329
17764824	607.905	628.442	591.175	536.153	480.556	737.941	760.305	676.049	719.428	684.523	607.583	595.431	650.44	529.69	535.162	731.894	781.302	712.058	661.54	727.853
17605057	19.6265	19.1653	19.2657	20.8078	23.7736	18.679	21.0658	18.0281	20.3813	18.7479	20.6482	19.6656	26.9606	18.2008	18.6637	22.0001	19.0863	21.7917	17.655	19.1087
17604957	19.7613	20.8926	19.9435	17.1083	23.0089	19.5511	19.5601	17.9606	17.7694	25.0976	20.7945	19.0207	19.2913	22.4053	22.3471	19.0246	20.6583	19.365	20.6775	18.2357
17630482	24.1378	23.215	20.7143	23.637	20.5882	39.5834	37.2399	30.473	38.9101	36.3313	22.7584	24.3978	25.4734	20.2115	23.3417	37.4496	40.3315	36.4223	38.5869	43.1609
17850298	477.348	430.507	493.862	706.839	433.316	414.115	618.282	487.159	463.26	440.016	417.006	521.601	425.071	553.41	583.909	424.892	357.338	329.216	418.435	424.761
17849298	351.027	365.687	356.443	355.142	354.532	421.565	404.374	434.73	415.454	466.335	346	371.463	340.868	360.917	381.226	433.249	393.933	414.588	409.221	376.848
17740391	282.237	268.874	277.669	271.343	295.604	320.349	292.674	258.36	267.25	259.075	276.628	282.256	256.614	293.936	287.706	301.029	297.581	284.531	292.25	248.765
17655017	887.906	905.993	1042.15	803.38	866.619	522.744	463.277	434.841	447.595	497.898	944.293	956.44	852.849	811.834	946.564	549.098	511.099	474.268	462.633	489.583
17874734	34.4458	28.098	31.7134	33.9769	30.5804	30.3082	31.623	28.8327	29.0448	30.1109	29.4104	30.291	35.8201	30.3066	29.8487	26.6171	29.334	29.4475	29.4487	30.7029
17850310	49.0947	64.5105	49.3649	47.1782	57.63	46.1313	43.894	48.7417	46.3735	41.38	46.862	54.5239	54.9511	49.2002	52.5932	44.8913	40.1209	50.601	43.4411	47.072
17850299	646.467	730.641	528.366	698.279	609.179	469.287	402.911	326.018	338.935	259.709	409.563	491.145	524.972	657.962	378.141	529.916	433.254	397.814	324.188	297.437
17740402	212.026	178.593	207.361	215.166	210.318	215.357	316.277	250.781	196.63	187.387	172.74	199.721	178.459	190.209	169.617	295.482	309.656	223.19	249.455	218.94
17679443	54.7439	36.9179	44.6581	61.5716	39.246	37.6804	38.1789	55.1031	47.7802	51.303	37.442	46.6702	40.376	43.6482	47.8892	50.8098	35.1725	45.6959	40.6747	45.2309
17605059	18.1366	14.4779	16.0357	13.8433	14.3581	14.0771	14.9907	12.8776	13.5395	12.4458	15.1407	14.5906	14.5904	16.4687	14.0443	14.5869	14.795	13.9194	14.6747	13.7369
17604959	23.7991	28.6554	24.0545	24.9784	20.1965	44.3103	26.7742	54.2945	63.2649	73.8047	22.3807	45.1894	21.9991	31.1148	35.7448	27.8593	20.0151	33.6672	37.6745	44.4844
17824776	29.2859	28.4713	29.9976	34.3249	31.0327	34.2055	30.9983	32.6526	29.0476	28.4814	28.5706	33.8176	26.7934	34.2941	36.1393	28.0029	28.7196	27.2701	29.5804	23.9649
17789352	27.4007	30.0105	29.2814	29.6506	30.6439	26.1863	28.8199	28.6186	27.9981	26.1758	31.0303	32.2956	25.1636	28.5315	29.2009	25.8096	27.0164	28.0252	27.611	27.557
17605061	35.0933	37.3382	64.4069	29.479	28.0831	30.3216	33.6208	55.1832	72.6914	46.3713	32.056	37.8338	25.1209	26.3175	31.3421	39.0711	25.3197	34.9769	39.1305	41.0253
17604961	28.6054	24.0138	26.2942	19.7348	22.718	22.0064	23.4684	28.7908	32.1676	27.2821	23.1936	18.525	28.7101	27.3022	28.1079	24.3448	26.6066	31.3229	30.4198	30.0682
17629485	22.0893	24.3222	25.4371	26.1689	22.4562	23.6912	24.8881	22.1225	24.0535	22.5129	23.2406	26.6454	29.2637	24.6231	27.314	20.3243	24.4887	25.0362	23.2383	20.4818
17874736	24.0275	45.7513	28.5703	21.7158	30.4655	27.5439	40.9749	25.166	19.006	30.4808	21.2373	21.3929	20.151	40.53	24.1271	19.8825	28.3137	25.4517	22.1487	18.7947
17680446	352.628	316.57	129.231	218.102	403.956	74.0254	237.613	176.655	79.3588	81.6856	256.998	209.94	608.65	315.161	275.127	100.335	220.932	257.231	249.777	253.587
17605063	62.3117	67.9707	77.3534	68.4208	51.6928	73.5805	88.0004	103.951	92.9766	114.916	56.0481	64.7869	51.4024	37.659	35.2213	84.8078	65.7798	69.2261	87.084	89.6007
17604963	71.6989	64.9358	39.4029	88.7412	61.882	64.161	61.6998	56.5614	76.7617	66.5046	70.2216	45.7761	68.6054	87.5549	64.7417	65.3673	57.2878	87.1803	69.0113	63.0926
17874739	33.5573	31.2446	38.1006	28.0761	29.3817	40.6192	30.3022	25.6471	22.2262	22.192	31.3109	37.295	29.0122	30.9637	34.3432	38.0859	30.7372	27.0667	28.2448	25.8977
17740407	152.92	80.5533	92.6221	180.527	137	88.815	111.848	89.3669	89.0371	100.304	88.9669	93.4303	193.782	88.2516	124.1	55.2414	84.523	58.3224	55.9589	88.7497
17740397	26.6398	30.7103	31.7837	27.0893	28.0551	32.8161	58.627	36.2815	22.3837	27.7614	29.2084	27.6403	30.1929	29.0674	28.8204	35.643	50.9552	34.8165	32.1187	26.9071
17714873	237.434	233.486	254.871	191.859	238.021	301.841	243.942	297.165	300.333	316.507	270.028	252.999	234.135	175.793	224.721	246.232	256.764	268.982	290.263	295.096
17605065	59.6123	55.1343	49.9772	54.8199	63.3991	60.062	60.3439	57.6859	60.9048	66.1516	57.2643	45.737	64.2573	49.1545	108.067	55.3388	51.3587	58.7503	47.7543	64.6811
17604965	31.1576	35.923	60.102	36.1295	43.5059	40.0183	48.1551	76.5899	31.3872	53.8951	42.2935	26.0404	38.0297	52.3479	34.1894	37.8451	56.6976	81.0892	40.0812	49.3336
17629500	28.1856	27.2937	27.4946	24.0729	31.2944	24.2809	30.8067	24.6635	35.0751	25.599	24.6972	31.1144	29.2345	24.8269	26.8603	27.5613	24.3309	27.0792	30.2986	25.0176
17630489	24.8054	25.3977	25.6191	26.0214	25.2186	23.8636	28.2432	23.4959	25.7447	25.3142	25.2757	24.6023	25.9509	23.5821	26.3771	26.13	23.2102	22.7488	24.3677	30.8537
17874741	29.3685	23.0771	29.2469	26.4148	24.6597	26.278	26.0225	26.5652	24.4896	24.807	27.7259	26.5849	21.376	25.9286	24.0202	26.73	25.5458	25.4092	26.0489	24.9851
17850316	174.271	165.632	195.352	190.077	185.853	358.898	316.567	211.009	251.018	241.779	163.97	151.217	136.937	243.327	212.048	380.065	302.937	154.64	214.935	192.466
17800357	52.5519	42.9797	60.8244	53.6199	48.5541	25.3954	27.8666	31.2209	29.4536	32.2367	48.3214	37.0239	70.5196	59.233	41.7557	31.0612	36.6647	29.2307	28.1504	36.6492
17764834	127.936	111.792	107.159	106.27	103.961	137.862	126.871	198.549	186.038	198.275	93.9335	89.1046	80.4594	102.651	112.181	139.547	110.863	183.222	125.965	145.094
17740409	35.3749	27.4642	35.0264	36.5092	32.7821	29.4958	30.9288	31.1595	32.2683	31.2927	33.3547	39.2831	41.606	32.9486	31.7269	25.3443	25.3799	32.6934	27.5304	27.8148
17605067	34.9317	57.8391	79.7701	57.5081	52.5271	41.3656	29.8558	72.4867	52.5064	80.0803	49.4193	46.0049	32.0277	45.5097	43.9207	64.8561	44.5253	48.2045	45.291	69.6594
17604967	82.7547	30.7088	43.6429	68.4062	34.1361	88.2865	97.1007	100.404	94.2978	90.0544	66.7074	45.0904	57.1774	55.6898	48.5449	64.5295	38.8803	157.177	69.6035	76.5112
17630502	22.4295	19.2596	19.088	19.9352	20.8195	19.1498	20.3365	17.811	19.0005	17.8488	21.0469	21.1633	20.8145	22.5219	25.1154	19.6537	18.7955	16.8209	18.1632	18.5116
17824784	42.3929	39.1988	38.5254	30.3142	26.827	25.7456	20.9017	23.3521	24.0846	24.54	37.8004	29.2255	46.4201	26.5919	27.2908	21.3752	21.252	21.9193	22.6917	23.4442
17790359	29.4712	20.8835	20.2239	23.2928	27.3369	57.5784	32.6765	41.3165	37.8221	32.3421	31.4608	25.1657	44.3266	25.0786	60.4905	27.2934	33.6346	25.8551	26.8066	28.2107
17789359	572.003	600.522	554.537	695.271	636.405	787.772	760.239	904.755	939.057	899.654	627.335	644.787	667.741	632.445	560.364	703.995	735.605	918.763	796.713	894.22
17739411	527.837	477.838	508.044	424.078	407.736	1352.78	1053.59	884.179	882.296	803.197	442.839	496.332	587.348	460.349	583.654	1230.16	1121.63	1039.75	1092.45	1042.41
17764836	589.119	728.188	659.311	696.17	480.061	380.411	480.61	404.488	370.458	306.311	682.305	883.233	645.483	514.937	502.206	500.307	530.096	492.094	495.305	363.028
17605069	83.9778	67.7066	110.533	70.6645	47.7588	70.3467	53.2144	95.365	102.124	77.0254	75.2176	67.1381	66.1868	69.8096	65.4691	71.63	54.1647	68.9186	78.2409	70.7748
17604969	26.945	26.2532	42.372	33.7999	31.267	31.2784	48.2588	62.5034	54.6036	81.8155	31.972	22.2596	22.4962	25.2728	26.3163	45.7838	27.791	64.6716	35.3074	38.7845
17629504	38.4056	22.0871	25.0827	24.454	27.7766	26.4048	23.6843	26.6236	26.0076	27.4554	26.0864	26.9951	26.2526	30.4302	29.5879	27.7941	22.5938	24.6188	28.061	28.4365
17824786	25.8249	23.599	22.8136	21.0511	19.9239	19.8264	18.7948	18.5817	17.3581	18.3594	21.4994	20.9886	23.4371	20.0966	19.7998	17.94	17.1132	16.4765	18.4438	18.4832
17790362	550.698	602.804	588.847	529.135	645.323	735.829	735.937	694.865	660.253	807.066	634.651	676.547	563.322	601.602	643.579	656.996	735.343	636.336	712.809	677.833
17679454	22.1632	20.9801	25.0551	22.2788	24.4685	20.547	22.2049	23.6388	23.5133	20.2396	20.6131	23.5614	23.2644	24.5763	23.7623	20.6729	19.9921	21.8105	23.5077	23.7138
17605071	24.5399	23.6569	34.2556	28.3787	21.4269	38.8893	37.8297	39.1909	36.9747	21.312	20.9993	25.6422	22.5307	30.1532	37.7749	25.5998	21.094	26.7545	28.2813	30.7136
17604971	60.1274	52.908	70.5209	97.3774	35.7019	60.5152	49.3396	75.4697	55.7975	80.4204	40.6516	42.1208	53.2818	46.1223	45.7285	48.5982	48.1966	47.9806	47.9428	54.8266
17740414	184.573	243.348	165.248	263.643	219.244	79.8849	192.722	179.382	108.409	105.012	186.627	230.657	306.463	266.792	158.335	147.126	153.647	215.205	185.434	160.467
17629496	28.1052	34.9471	31.4218	28.4654	25.3226	20.8553	22.0503	18.42	19.4086	20.4305	31.7592	30.7107	25.4247	29.2651	24.7428	22.2275	21.5068	22.487	21.8216	22.652
17630496	26.662	30.0095	28.847	28.0138	33.9161	27.9517	24.2586	25.6078	29.526	24.0862	25.9263	25.4445	23.8318	21.4472	24.9406	23.2146	24.9469	23.9649	24.0452	24.1807
17630506	27.4614	29.1845	23.7648	35.3224	25.082	22.3264	25.4802	21.384	22.4207	23.7409	24.8412	26.0041	23.4771	26.2115	31.3288	25.9342	29.2127	21.3927	21.0097	24.5018
17605073	41.8794	30.6559	23.3414	29.8698	24.5829	26.4313	23.6177	30.452	30.2914	25.3502	44.3227	23.3592	29.4852	29.4535	17.2683	28.2511	32.0639	36.3339	24.0073	25.0972
17604973	17.6914	32.5754	39.362	24.8668	39.4334	69.9219	44.2509	28.5308	59.2757	29.7644	25.969	19.1547	27.6242	21.6539	36.5591	27.1962	26.2777	94.4497	25.8406	27.7854
17874748	23.5008	23.3511	22.9839	28.896	23.9669	22.8364	22.2803	23.4949	28.4822	24.3742	22.9833	20.8306	23.2084	23.0646	28.6256	21.0328	21.0806	23.33	21.9588	23.7211
17824789	51.595	40.0098	27.7441	28.3496	27.648	25.5239	27.9924	23.5717	25.0949	23.9059	29.0254	27.3502	42.1284	34.8771	27.6213	23.5053	25.9973	27.0424	25.4032	24.3495
17629508	20.7386	21.2018	20.3398	24.5236	27.8355	18.2116	19.7236	22.1169	22.2918	18.4312	24.5596	23.6765	22.7746	20.1615	21.1268	19.5506	20.8035	18.4887	18.9006	19.9393
17874750	23.5891	20.2987	22.112	21.4036	22.725	19.5694	21.2324	21.4949	22.7039	20.2888	21.7151	23.7666	24.1684	21.3871	22.8117	21.9447	22.1333	19.7512	19.1921	22.2563
17850325	28.9446	32.0286	30.4265	30.7651	28.8589	30.3129	23.1215	26.1058	30.7084	27.0506	28.9959	30.4229	35.1369	29.9691	27.6639	27.2664	26.3549	25.9926	28.0998	28.3851
17824801	87.405	47.6814	36.2717	66.9865	34.0112	21.6351	21.199	27.931	29.5638	29.1323	100.511	32.7702	33.3758	26.6586	26.5727	24.7282	23.0139	23.8699	24.7755	27.0664
17739417	18.0068	17.415	18.1088	19.3989	17.1823	19.1187	18.7035	19.75	19.0519	21.5002	20.755	17.7692	19.2017	18.075	16.564	18.953	18.6235	21.1132	20.1159	20.6333
17605075	45.9125	28.8782	44.1908	30.7633	27.9355	36.7798	36.6964	30.7324	44.2294	35.8634	40.0617	20.5959	34.1075	31.112	31.2016	42.486	31.2968	46.7943	35.344	32.7817
17604975	34.4427	30.6734	22.2275	24.3477	22.7855	17.7218	18.6163	22.2589	14.1395	25.7345	25.1567	44.4212	36.5213	49.0392	25.5292	24.1927	20.0161	24.2657	14.8699	22.0703
17629510	25.8305	20.0384	19.575	22.1226	21.4789	20.2998	19.4308	21.0701	22.9292	20.7817	24.4825	24.0377	20.8528	21.1794	19.3279	19.9215	18.4447	20.6685	19.9182	20.1325
17824792	20.6987	22.8914	23.456	28.8894	19.3533	23.6855	20.5526	22.4064	25.073	21.7981	19.4576	19.9707	20.6206	21.8051	20.0717	18.5075	23.1095	18.3691	20.2895	20.5488
17680459	144.466	163.751	199.597	168.004	134.603	335.885	356.553	254.682	291.565	284.535	154.477	161.685	110.767	161.854	180.043	346.422	373.793	222.046	272.667	202.016
17850327	100.502	92.371	115.239	83.5231	105.613	141.175	117.713	105.925	99.6512	98.1423	100.957	112.295	106.108	106.972	132.152	127.333	119.219	102.774	103.012	107.097
17740419	23.7442	22.6428	23.1767	21.8695	24.5584	21.4134	23.197	23.6355	22.8953	22.1718	23.775	23.8923	24.0588	25.7945	27.9795	23.9863	23.8137	20.9636	23.5096	22.8528
17739419	69.6163	65.8859	69.9211	70.8325	63.8109	63.2553	59.5231	45.7407	43.7617	38.0026	72.7822	60.1378	55.0797	61.0655	94.6564	47.4948	57.0807	54.7363	56.4904	47.7508
17605077	39.5569	67.7334	46.914	83.5401	49.4012	60.7185	53.8963	74.5503	90.2283	73.0542	51.9896	56.9216	56.2154	69.6595	60.5562	62.661	46.1104	75.4116	58.1432	73.1229
17604977	43.2635	67.7097	58.4551	71.4809	38.5286	46.7557	72.8347	54.1374	67.8758	47.1088	73.8993	50.6513	70.1077	43.9772	59.3841	47.8293	45.8387	37.7763	40.8511	67.0675
17629512	593.645	583.81	677.156	366.059	364.141	482.579	451.828	397.813	410.911	408.045	568.265	573.963	566.088	389.026	409.799	509.56	507.486	438.356	455.686	392.636
17824804	246.876	92.4412	85.9425	85.5062	85.8206	55.6809	55.965	59.5245	63.6322	60.0694	81.5997	70.097	84.1351	64.59	66.0255	57.8495	54.8755	59.2026	59.7518	60.8242
17714886	29.4419	26.8425	23.9019	22.4014	29.0653	27.8089	23.8119	30.3807	31.4112	33.1899	28.2401	24.6792	28.4616	27.3071	28.5321	28.8646	26.3436	26.6691	24.3238	26.7779
17824795	17.6162	19.2242	21.7866	17.0798	19.3925	16.4109	17.1161	17.5388	18.7115	18.1594	22.204	20.122	20.8721	20.1292	16.6597	17.4253	18.0608	15.941	18.3694	22.5017
17764846	21.5202	21.3735	20.4003	26.3812	21.9528	20.5235	23.8976	20.4488	21.7689	23.1398	20.0462	25.1116	21.7019	20.7749	21.1221	24.5707	21.8276	21.4279	20.9074	23.4912
17605079	35.0291	15.8654	52.769	44.688	38.9301	64.1052	29.3946	43.9425	41.1722	42.1273	100.986	33.3896	61.6671	34.6434	42.0222	34.6996	18.6624	50.1803	53.9759	49.7294
17604979	34.8378	35.8785	23.6503	29.0941	27.3492	22.7367	28.7464	18.0021	23.7502	20.627	25.3773	25.7867	28.6022	23.196	23.6014	26.3372	23.7978	21.5768	19.8702	19.6943
17630514	68.937	61.9905	55.9423	82.6871	62.7997	55.1361	48.9422	76.5604	69.7937	68.3498	52.982	61.3789	84.0837	69.3319	76.7054	41.8261	50.045	54.1374	55.6182	70.8021
17824806	120.808	60.9505	63.1703	55.8248	52.5795	32.8861	34.9796	43.1833	36.2727	41.0097	54.858	48.5346	64.4708	43.0318	52.8233	27.982	47.4751	62.1434	46.7207	49.7704
17739423	21.704	19.7024	20.5462	24.5043	23.5414	20.2195	19.8417	21.5468	21.32	22.8715	20.7299	21.993	19.7386	21.1238	20.6162	20.4627	20.8617	21.1847	20.4947	21.5233
17714888	52.1548	49.4737	38.1047	55.2279	45.1587	52.3857	40.8678	42.998	40.602	38.5919	55.8155	43.6616	43.3808	44.5313	46.8539	45.624	51.3721	44.2786	35.7525	39.6055
17605081	51.0663	35.8337	26.014	30.2968	23.7101	35.0195	25.4148	39.7975	32.7093	49.3217	25.8081	24.8408	36.8476	33.7403	20.6434	25.7158	43.3282	39.4135	29.2158	30.1653
17604981	96.2991	76.7707	98.4154	85.7401	89.8082	85.6359	83.675	88.4525	75.1723	70.5661	75.0921	162.691	151.418	88.5566	138.409	71.967	92.8905	62.0516	53.7853	89.8654
17655039	117.178	103.942	87.9816	134.962	118.543	104.603	74.3225	88.4866	90.469	90.1726	109.813	107.579	77.1692	115.674	133.828	82.1009	83.8421	101.743	95.9821	100.708
17874756	35.1401	31.3649	31.6879	26.7149	28.3582	27.1871	27.5993	26.329	24.5483	29.8348	29.0599	30.4299	28.3012	26.2373	30.3157	26.8787	27.8766	25.7022	27.8024	26.9426
17764848	252.155	194.605	190.717	252.921	198.62	290.66	301.678	342.347	356.49	322.536	197.419	190.782	206.305	222.513	195.913	277.862	245.996	320.73	291.325	303.274
17740424	971.747	957.275	726.545	928.363	881.733	304.943	1001.14	703.945	279.576	363.662	774.219	836.564	1128.7	1002.05	771.104	579.471	915.725	762.549	526.593	619.688
17714900	784.629	582.668	641.02	709.076	698.57	441.219	586.292	505.873	543.156	471.402	645.048	583.497	733.542	702.304	744.788	506.73	500.084	513.747	527.657	461.176
17714890	205.855	220.599	115.874	144.471	323.598	302.848	326.072	561.545	553.76	514.87	278.984	260.527	259.137	171.427	153.597	327.607	301.408	298.932	465.26	517.05
17679465	25.2065	24.909	23.3477	21.1346	25.2085	21.9636	19.6272	20.6577	22.2078	22.6909	28.3402	22.0988	24.317	21.6178	22.4971	20.7483	23.6158	21.813	23.4517	22.46
17739425	135.328	96.8966	101.602	98.279	105.671	58.4735	58.7503	66.7354	73.9858	67.2577	81.4959	86.3169	86.6444	104.368	77.1389	63.2911	73.4778	88.1569	82.0219	80.5787
17605083	36.4782	35.3646	27.8943	19.7592	32.8318	35.2654	33.0165	41.8333	29.5994	41.7781	59.084	32.8757	29.1828	43.4073	53.1547	30.8448	39.6076	39.6873	28.0638	32.3948
17604983	45.0473	41.1607	56.3302	32.4997	39.7678	65.8672	38.8893	30.2145	45.9253	27.599	45.3858	45.1705	62.767	43.4683	44.1159	43.1436	35.9773	37.5515	33.1432	34.2242
17655042	45.0662	57.1048	45.6274	50.1997	49.9624	50.2368	51.7152	42.1965	49.6694	53.429	46.1057	45.4167	49.3528	43.1656	50.2288	47.1595	52.4879	55.0228	44.6243	46.198
17850334	267.76	261.518	284.328	273.231	269.879	288.16	254.049	264.971	276.59	272.634	282.532	292.22	241.672	290.658	283.915	294.333	278.356	239.515	290.432	249.032
17824809	101.256	85.7363	91.6925	136.006	100.363	82.0905	98.01	88.7756	86.0814	80.5439	86.4382	98.2536	147.277	94.3695	86.7986	89.5513	85.0242	102.14	92.4272	86.2695
17824799	88.0394	59.4667	87.8394	91.4107	94.5228	75.8126	83.4711	81.0133	106.193	101.597	80.0059	74.7706	91.1388	74.4933	87.6924	66.6005	68.0274	77.4402	66.3748	86.5797
17714902	1457.65	1601.93	1404.41	1551.82	1512.82	2013.85	1891.06	1713.81	1809.03	1731.68	1547.01	1571	1471.15	1441.55	1441.55	1933.19	1963.09	1691.2	1787.77	1781.61
17714892	121.013	110.833	116.663	118.987	117.036	176.533	167.373	154.826	148.687	145.103	110.808	107.971	106.138	112.091	110.353	180.029	123.501	144.445	169.699	164.312
17680467	16.7465	17.9622	19.2017	21.6653	19.4494	24.0388	18.3965	19.2054	18.3045	18.3075	18.5176	20.0267	20.5558	19.1024	17.613	19.1659	20.1231	19.3668	18.9664	20.5326
17874759	35.8359	37.3868	46.1494	42.5814	40.2037	40.3653	35.7362	32.5096	24.0036	29.352	42.1081	39.1003	36.6388	36.6093	39.6831	33.8273	33.7629	29.2831	35.4437	29.3554
17800376	64.538	77.2582	63.7272	74.1852	65.0896	54.9124	57.6216	46.9587	56.1307	62.0912	57.1405	67.2638	63.0865	70.5509	89.8081	45.1084	50.2597	58.3982	56.0465	53.1995
17605085	34.661	32.5851	27.7259	42.6453	29.6204	35.6148	31.764	29.8539	32.0493	44.8521	30.125	40.8718	41.4146	34.3384	19.4119	33.9762	32.1674	40.5989	28.7704	41.3396
17604985	27.2661	21.1959	36.2397	28.8498	39.2579	24.3549	28.2925	22.3517	33.6958	27.8591	26.8159	29.0069	29.614	21.227	27.514	27.7545	32.6459	30.156	33.025	26.7817
17655044	885.282	984.753	1181.53	708.309	1171.73	470.432	365.94	330.877	388	439.332	994.317	1276.81	843.504	650.283	1089.88	435.564	413.284	313.965	375.03	407.895
17790377	22.5927	22.1868	22.0866	27.4426	21.7424	22.5269	24.466	28.8391	22.2377	23.9326	28.8778	25.152	24.7347	26.0815	23.6682	23.6692	23.8976	21.8796	21.1935	23.3687
17740428	27.5155	37.5272	27.0605	37.5645	29.2316	28.7824	32.4629	27.3724	31.3132	31.3605	38.313	29.6893	30.7519	31.1203	32.8758	25.9469	29.4621	28.3929	29.2367	27.5785
17715004	16.9048	18.4223	20.7348	20.0697	20.7884	18.3174	18.2189	18.8154	21.8897	26.8433	18.9699	17.098	19.8841	19.4541	19.0644	18.141	18.0364	21.2047	18.2142	18.3416
17714894	50.3691	57.9557	45.8757	44.7049	50.4991	44.833	42.2649	50.5909	54.2174	60.8343	52.3996	56.8021	54.1726	69.6559	56.4981	53.7807	40.9871	49.5152	46.5887	46.8907
17680470	69.1645	77.1574	60.6151	64.1971	56.3681	37.9995	35.6055	46.7162	49.1135	43.6797	49.0776	64.8876	77.1379	67.7587	62.5214	38.2257	38.4874	41.8753	36.4426	52.2501
17874762	37.0627	42.7771	41.2037	28.9378	33.5745	30.5829	28.8546	27.4708	21.4173	25.6477	38.6396	37.2242	34.851	46.8457	33.0572	35.3499	32.008	32.4572	31.5191	24.0468
17605087	25.076	38.9561	22.7069	29.4108	24.7344	33.4902	41.8975	47.6805	58.742	38.3517	36.7914	78.9257	30.3381	26.2388	34.4814	34.632	34.1379	32.827	29.3852	42.9733
17604987	65.74	38.7527	48.7011	46.8908	53.5013	71.5351	48.6847	49.8485	58.3004	61.9838	58.6897	64.8548	54.5756	63.1727	51.6606	48.9138	24.6719	45.5383	50.1619	67.8821
17789380	19.6769	25.6825	21.1882	21.2924	23.3357	19.7201	18.4814	17.9642	19.8391	24.7657	26.3105	20.1822	19.1517	21.1063	26.017	21.9121	24.6059	17.4858	22.172	19.182
17874764	49.2878	48.7277	31.9199	45.55	33.6651	27.7082	34.4317	36.9738	47.5075	30.3398	31.4982	37.6786	34.5791	29.5035	39.3989	53.0124	30.9618	29.7436	36.0132	36.1837
17679473	26.4799	24.817	25.3249	36.7017	28.1421	22.476	25.0124	22.797	23.4421	23.0367	26.934	26.0461	27.0243	25.3224	29.237	25.5966	22.4798	25.4361	23.4963	22.775
17605089	36.0531	57.0436	77.4037	52.4653	61.2416	49.5013	48.569	59.5326	56.7957	51.3264	62.1288	43.0795	39.9565	93.4097	53.9628	63.3597	52.4847	54.0528	75.3152	62.5099
17604989	48.6477	39.0733	59.8559	64.5248	68.0966	61.3348	38.3084	45.8284	54.9526	48.9924	47.0865	46.9584	29.4878	57.8007	79.6643	55.2096	37.8332	73.1223	55.9709	56.9614
17739433	238.034	240.796	163.818	205.908	178.23	163.105	182.699	169.828	157.015	164.09	192.25	195.222	229.282	210.593	161.131	180.063	166.995	182.693	161.878	147.824
17715008	870.905	713.795	903.225	575.838	684.34	1106.78	1062.43	950.299	1025.8	1116.87	843.321	760.703	704.136	625.652	660.491	1054.66	937.595	883.061	988.337	1004.67
17714898	23.9113	24.4745	24.7401	21.682	22.5189	23.0121	22.8211	21.8913	24.3732	22.8328	25.9293	26.3913	23.6636	23.8732	24.8172	23.4689	22.0942	22.1	22.4754	21.5306
17605101	55.2305	30.3004	35.9622	28.5126	23.4035	23.6702	16.9108	22.3026	31.3298	25.0164	34.3657	28.7681	43.2854	24.2376	33.5481	26.0295	31.8278	29.9598	28.2206	37.112
17605091	72.5945	76.6871	89.5445	70.6299	39.0715	85.0571	54.5547	112.338	175.101	162.332	107.522	72.7788	85.6036	74.4557	70.302	104.331	78.1035	140.972	91.3707	99.3524
17604991	292.934	400.512	412.438	293.69	303.279	255.545	295.248	182.884	304.179	305.943	298.178	368.608	309.719	270.186	217.375	147.329	293.937	281.797	315.633	342.819
17824817	34.0721	33.6531	33.5214	36.8398	25.1581	25.8935	22.0667	25.3267	32.8928	24.2294	31.5093	32.547	26.37	29.5203	25.487	22.224	24.0135	23.5872	19.5853	25.4435
17789383	31.828	36.9202	30.776	36.4053	30.9035	30.2845	35.9043	36.7736	33.2968	32.4775	29.9624	30.6145	34.4257	29.9076	38.6516	25.1849	35.3838	36.2689	34.0583	30.0585
17740434	22.5816	23.5217	23.5457	20.8525	22.8561	21.3397	24.3858	22.6022	22.2696	22.6612	24.5487	28.4911	24.4933	28.2635	22.3691	22.2991	22.8663	23.8279	25.3904	22.9783
17629526	554.111	567.233	467.458	529.77	467.192	622.376	614.902	578.631	621.029	611.506	488.432	538.473	567.197	609.399	524.044	676.929	614.029	605.879	588.003	566.117
17874767	28.1615	25.3139	31.201	31.1776	27.4027	25.165	30.9427	28.6635	25.911	27.4573	30.0936	31.3938	36.1377	27.2947	29.797	24.0016	26.3985	26.3005	22.738	27.1712
17605103	52.1665	24.8302	42.4988	56.6178	63.1107	40.0368	42.5219	49.9432	73.0151	41.8655	45.5183	46.1501	40.0811	49.6469	57.4001	32.9992	37.0704	71.4133	45.5974	47.0252
17605093	34.4884	21.5555	21.8633	46.5888	35.7599	26.5073	26.6233	22.1501	22.8997	26.681	21.2166	24.1768	21.9993	21.5613	30.6439	19.3537	22.3704	22.4554	31.8866	29.4875
17604993	117.177	212.7	99.8883	78.9977	172.736	214.647	203.274	216.368	246.702	236.249	111.102	136.792	181.447	83.3093	150.393	135.5	205.197	318.302	122.278	157.298
17824820	261.015	99.8795	102.498	159.957	56.0793	45.2726	30.8746	54.7447	39.388	46.8501	65.3009	122.211	88.4029	53.4081	41.7852	39.3242	39.4201	38.6467	38.5117	35.346
17605105	19.7191	17.1399	23.2792	16.7898	17.0666	18.5604	18.9881	17.9306	19.107	19.9521	20.7842	25.3092	19.6265	20.6155	23.2649	16.748	33.6861	18.118	18.4883	17.6895
17605095	48.0102	55.7497	51.2326	50.5916	43.3641	63.8836	56.4521	68.5444	84.9485	63.9915	49.6433	37.966	75.0953	70.0497	75.1292	53.3215	60.7547	54.6755	39.4494	51.332
17604995	142.935	124.559	162.739	100.154	154.097	119.256	93.1625	108.074	107.396	132.601	125.951	121.448	109.997	133.749	96.807	101.71	87.368	103.56	110.016	103.778
17850346	35.1873	30.8303	30.9932	29.0983	32.0178	27.4393	29.6121	28.2455	25.8345	29.4654	32.0067	29.8578	30.1207	29.7813	30.576	32.9598	34.9677	31.4407	31.5244	25.1608
17790387	39.5154	24.3288	33.6734	26.9707	32.0119	29.1556	28.2448	27.0766	25.3298	27.9462	33.8822	32.9891	28.622	33.1526	41.1488	24.4266	24.7434	18.6451	24.0909	20.2062
17740438	42.21	40.5347	42.3716	39.728	34.1698	49.1824	33.0026	55.6713	46.28	41.4123	34.8305	50.0237	42.4514	38.0191	42.3829	38.2615	46.1346	39.8803	43.6836	45.7308
17714914	2651.82	2921.25	3257.11	3484.06	3258.15	861.073	730.514	540.743	719.12	811.154	3205.99	3277.34	2648.11	3434.34	3412.46	739.425	745.889	529.969	578.983	613.988
17874772	21.2004	19.7768	22.5648	20.4224	22.1075	20.5295	20.7871	20.878	19.3782	17.9812	20.9867	23.8498	23.2909	22.5513	24.9706	19.5195	18.5924	18.2546	18.8799	20.741
17605107	209.653	97.7628	187.105	176.423	136.216	191.454	205.521	339.215	363.694	327.518	57.0665	92.8898	103.642	158.656	221.009	238.235	181.174	316.512	306.758	248.209
17605097	34.4069	20.5418	16.4328	31.863	18.2677	21.8611	19.9992	22.1846	22.2633	22.3728	21.4067	20.5714	21.9759	18.4638	18.8439	20.8161	18.6665	21.2465	20.4938	20.8085
17604997	24.681	24.8794	25.6979	38.9305	24.7773	26.7725	26.1743	28.5603	42.8639	34.8751	39.0182	36.0717	23.5229	26.3406	22.4499	39.2314	33.4431	30.6794	24.7171	21.748
17655056	105.418	117.401	109.31	103.447	113.94	124.99	116.596	78.3841	89.1409	92.7774	129.406	126.854	100.836	93.4647	144.443	105.93	136.598	86.7742	93.9644	83.284
17850348	31.9143	26.8399	35.7261	32.0674	26.9644	112.728	131.976	63.2895	88.3129	80.5877	25.5094	19.7005	30.7976	31.4143	31.3026	94.7736	106.912	66.4712	74.6799	83.1365
17800390	100.692	85.9827	83.1351	95.3996	111.273	42.0758	53.6161	55.0397	45.7267	48.5982	83.9251	82.1299	105.48	85.8385	86.2507	43.9624	44.4788	50.6719	51.7304	65.0659
17790389	29.8537	27.4248	29.5571	35.5034	28.4436	28.0155	25.1784	29.4516	31.6306	26.967	28.3235	27.744	30.8264	26.9174	28.6379	26.3644	26.4307	25.4452	20.7726	31.8789
17679482	39.0141	34.1794	38.3813	49.7771	34.5419	29.1135	30.7403	29.8329	33.448	28.5472	36.318	37.1854	52.1711	37.0092	52.2959	26.9404	36.0274	36.1045	29.6344	29.0202
17790401	4256.13	3993.62	3498.65	3501.67	3572.87	3653.13	3496.98	4230.8	3945.05	3611.59	3869.29	3740.26	4270.79	3746.32	3859.83	4070.54	3277.37	4601.42	4266.42	4318.48
17790391	91.1487	75.1433	61.8386	87.618	61.838	31.5939	32.4959	31.8064	28.3156	32.9258	70.2135	59.1178	40.4668	77.7178	42.2107	34.2546	39.1074	35.8317	37.7948	35.3588
17605109	29.8703	37.3824	32.4497	26.3367	41.3636	25.8715	21.3624	41.5169	29.7365	21.3154	26.2235	23.5586	35.0623	40.1532	25.4958	19.3032	26.5971	23.2961	27.2968	29.0168
17605099	72.6429	53.0408	55.509	118.767	70.0254	45.3231	76.4649	85.7699	54.3158	109.01	59.3335	50.0231	46.3339	62.0875	64.9512	55.3863	63.4057	55.2009	55.7467	66.8051
17604999	30.8754	24.2916	32.0788	44.7636	33.7361	22.3478	34.3437	25.5656	32.3816	26.7717	35.8883	25.027	33.3551	33.238	27.1073	22.5834	25.6359	28.2071	28.1294	28.2923
17715018	471.302	448.969	431.886	418.283	396.434	532.519	516.036	537.474	500.082	549.679	458.549	472.905	484.223	380.482	369.277	513.973	546.128	527.001	542.753	530.74
17605111	40.1682	56.7505	47.6939	43.7434	66.9734	43.4968	32.5347	43.3821	61.9802	52.0652	48.5673	38.8733	38.4406	53.9994	48.687	40.0145	37.4531	41.6204	56.528	61.087
17630535	56.4624	60.8069	66.8176	67.5147	88.3171	53.9611	66.8229	62.0177	65.3639	64.3076	67.8606	69.8361	77.4754	74.431	75.3509	60.9838	49.5342	65.6722	66.7858	66.2682
17790393	71.0218	86.5936	83.4256	68.499	88.9818	63.9171	67.0735	53.6463	43.6204	48.9727	66.7713	68.6229	83.2936	71.5295	65.388	63.1477	78.7318	55.6676	55.5186	55.1895
17605113	41.5022	35.9397	37.0116	29.5284	31.822	39.2496	51.0725	44.2771	38.1264	38.8387	47.7099	61.2749	30.5321	39.9021	59.4919	32.2109	46.6028	50.2883	32.2476	44.3668
17874778	24.8208	25.2461	25.1917	24.3459	24.4486	24.2578	26.4343	25.1614	27.2346	25.5697	23.318	26.1072	26.296	23.996	24.4635	25.0984	24.2038	27.6572	24.7678	27.83
17850354	750.332	692.002	698.231	590.312	644.954	647.368	787.347	809.923	646.453	603.904	571.942	538.743	883.524	675.968	492.197	822.426	849.34	874.618	788.882	758.216
17824829	344.18	56.2902	53.1986	31.6363	27.733	23.4471	23.8854	32.8591	36.0779	23.8217	33.4542	23.3425	27.0079	26.3446	36.2356	21.1311	22.5733	21.6108	18.0078	19.6016
17790395	332.183	332.623	306.669	326.098	301.927	59.5935	76.3808	79.0433	61.487	91.0315	270.833	300.248	332.411	319.935	353.492	58.7394	52.4222	85.2385	77.2294	90.9424
17630538	31.6578	33.1779	32.8522	32.0438	28.4883	26.4663	26.6465	25.4357	26.3795	23.4596	26.5345	26.4504	28.2789	27.4576	28.5318	24.9995	25.3029	29.8543	21.1152	26.0508
17789396	742.553	715.112	845.5	714.942	753.733	505.881	478.321	482.817	436.673	497.894	715.897	761.289	601.751	703.827	746.609	500.341	496.08	509.67	510.615	485.553
17740447	19.1258	21.281	20.196	18.1837	19.8361	18.9417	19.9444	17.5	16.6973	17.0214	21.9195	23.2645	20.1177	21.053	18.5902	20.3483	21.7013	18.8339	18.6597	18.6259
17739447	554.792	665.224	725.108	542.386	665.424	522.163	475.34	359.803	351.731	417.619	697.972	714.897	522.816	576.473	674.702	545.35	525.048	350.054	515.807	429.209
17605115	110.413	132.5	99.1844	138.605	89.4472	113.605	89.5022	111.136	153.74	123.651	112.402	107.465	131.422	116.602	76.9285	136.038	99.5923	131.802	89.1473	163.047
17629540	30.2225	31.0158	32.8022	26.762	31.01	59.5113	47.9248	49.1265	48.1422	45.3425	25.0346	27.1434	30.9442	30.4942	29.9019	52.0811	43.031	48.6702	40.1009	46.7855
17655064	21.8285	19.8546	19.7724	19.3958	19.0587	19.7467	21.0681	19.939	18.1555	18.3227	20.3927	18.9123	18.6713	21.2543	19.7729	21.3025	21.6521	20.3838	22.6596	20.3001
17824832	25.2691	28.8153	29.5356	24.4505	24.9865	25.6734	22.8827	21.874	20.8096	21.1677	33.7811	25.8484	24.7524	38.8142	27.9312	23.766	27.752	23.5061	30.5996	19.9402
17874782	23.5243	20.799	23.8441	22.62	23.4599	21.6148	19.1227	19.3123	18.953	17.6577	21.581	20.1385	22.5054	28.5014	21.5096	20.5452	20.812	19.2104	17.5725	20.3426
17739450	36.8191	39.5045	37.8754	37.2148	37.8804	34.1469	35.2629	29.3556	30.3529	29.6718	36.2168	39.0049	41.9165	36.3333	43.6766	36.4243	35.7588	33.9818	33.2764	29.1793
17679501	37.384	45.8392	28.1493	34.5866	37.8784	27.1413	26.8147	31.0226	34.291	29.9906	34.6075	30.9148	34.9014	31.496	31.1123	31.2462	23.2759	29.2798	27.7476	31.0118
17605117	29.6841	76.3056	79.8698	62.3729	57.9359	89.4143	59.479	137.589	94.0978	95.6162	75.1651	51.8915	45.135	62.3948	51.0121	61.1588	82.9216	115.274	74.2106	82.1553
17655066	53.4824	52.3015	43.431	60.4178	62.9156	56.1499	37.6163	49.0775	52.4299	54.6273	39.5302	66.1719	70.1981	66.512	83.651	35.7265	46.0265	37.1453	46.5757	39.9297
17800410	1839.31	1806.36	1640.08	1773.15	1652.57	1787.16	1864.46	1961.09	1890.91	1760.31	1734.6	1684.9	1897.76	1796.97	1798.76	1876.77	1730.24	2045.05	1964.1	1996.98
17740451	125.842	95.0849	123.948	121.492	109.231	106.592	94.6054	105.171	109.264	89.0624	128.18	100.816	112.567	119.548	90.066	84.9105	102.471	104.712	99.816	113.499
17714926	28.7728	31.9745	31.8484	29.0986	30.5529	31.5639	29.3556	28.7323	31.2735	31.4461	30.828	33.1262	37.5921	29.081	29.9675	29.4135	31.4416	29.1056	30.9615	32.1284
17679492	124.511	136.133	194.389	115.065	124.57	32.2613	37.8832	47.4335	33.5179	51.9872	146.414	98.8085	90.9015	135.937	114.689	39.3355	42.3949	37.4488	30.8878	38.0918
17654967	127.955	109.759	134.421	130.198	113.003	134.186	119.001	87.5648	110.304	102.073	146.7	161.114	105.314	125.786	152.586	105.965	118.492	113.609	119.016	90.3116
17824835	35.7476	24.0889	31.5386	33.1387	27.6285	23.599	22.5041	23.5166	25.4868	23.6104	27.2721	24.5761	27.083	23.6371	24.0524	22.6049	22.7708	25.6524	22.9577	23.2478
17739452	1561.33	1561.17	1773.37	952.209	1145.74	1264.23	1353.18	1564.39	1400.09	1519.16	1369.18	1318.62	1548.52	903.114	1126.56	1382.38	1381.17	1489.33	1401.17	1610.84
17679503	17.5283	18.4555	17.609	17.8732	17.1623	17.7122	16.2545	19.237	18.4972	18.8971	17.7428	17.6247	20.2702	17.0708	17.6103	16.3598	17.2707	22.6784	17.9773	16.9367
17605119	28.5185	28.3088	29.9061	28.7576	35.039	40.196	26.1215	28.9295	29.1729	34.4309	28.1196	20.8543	42.7406	26.32	23.5385	23.1309	29.0426	27.2478	30.4565	29.53
17874785	141.474	122.521	137.317	173.012	133.185	131.657	115.689	133.048	138.514	147.784	164.762	149.968	168.64	148.904	173.794	117.464	164.139	108.989	153.133	156.843
17790412	37.9916	24.7026	38.1135	36.1718	38.2176	48.9226	33.5197	36.2384	36.7183	32.805	32.8176	30.819	47.06	33.8201	38.8015	28.8171	32.897	30.5417	33.9289	41.8814
17714928	496.624	481.534	492.684	510.431	513.354	344.522	378.014	436.617	383.397	342.939	487.784	467.567	601.497	505.774	455.518	371.736	386.795	450.471	414.733	398.144
17605121	49.8821	77.9546	87.2133	69.4522	72.9879	66.4807	92.568	110.028	90.4597	108.062	65.1789	83.4813	51.0144	117.013	124.224	98.6347	77.1108	96.9335	106.483	101.358
17629546	233.338	192.056	230.692	229.115	224.8	234.095	247.493	242.888	269.109	243.878	242.669	241.436	300.046	229.266	228.476	255.907	240.531	215.055	263.774	240.786
17630546	31.5611	36.2633	28.76	38.5888	35.5164	38.8219	37.9382	47.868	47.0957	67.6616	30.8197	30.789	37.0527	38.945	34.4937	39.8895	35.1063	33.308	38.016	43.8665
17874787	761.86	729.078	723.019	735.819	731.289	723.893	725.189	723.026	719.326	723.317	727.485	732.415	734.721	818.278	726.249	719.72	662.876	718.834	722.699	718.654
17824838	21.4547	28.6165	19.1452	21.7516	19.3767	18.2215	21.5084	17.9833	23.0535	18.1774	19.7054	17.1284	24.5666	19.5205	21.5585	19.0364	17.6887	17.5726	18.5201	19.8602
17679506	49.5461	46.7312	51.9117	60.7476	52.6623	40.5881	34.0424	47.9134	56.6009	52.179	40.156	45.4802	52.9897	40.4573	46.2855	36.011	39.5384	39.699	47.9429	51.0321
17605123	20.7098	19.2472	24.0173	20.662	27.7951	23.6513	16.2029	25.1719	21.0229	28.1053	21.3474	24.0317	21.3848	21.4692	26.7921	26.968	26.1689	20.3149	25.7046	26.0285
17739456	905.473	886.1	924.425	632.712	720.946	497.022	493.08	559.583	511.507	487.468	778.773	819.566	903.327	630.779	671.097	524.874	523.961	560.973	562.36	571.715
17874789	34.6962	44.4108	45.4711	35.5172	36.5264	51.7881	33.1365	45.9866	41.0581	40.8761	36.1546	46.6955	36.1767	37.0527	45.7895	28.4716	37.4621	43.9351	33.2799	49.297
17824841	99.3805	109.255	116.383	95.7291	113.106	94.2561	115.733	76.1192	72.2256	69.6059	103.674	127.975	104.414	112.906	113.59	88.4808	99.2992	77.3456	79.1513	68.4249
17715033	22.8339	26.1455	23.9562	26.8421	23.4949	20.7699	20.9474	24.2833	18.825	23.4553	19.955	23.9749	24.8666	22.6131	23.4657	22.5422	21.3297	25.4588	23.277	22.5096
17680508	42.0294	41.116	46.2913	81.514	43.1109	49.3862	56.9519	41.2404	51.4023	59.8228	52.9916	40.4308	41.8988	44.4663	49.1488	35.1485	37.8173	40.6652	46.5446	39.4949
17605125	44.7168	47.9966	53.2296	37.9802	79.0322	59.4507	25.7931	66.0409	42.4983	51.2837	40.6063	30.1719	36.6367	64.9091	42.9021	23.9133	33.1688	59.7881	46.4384	61.364
17629549	111.989	119.641	140.534	127.654	104.828	104.169	111.727	102.166	109.832	97.7824	113.015	119.463	126.836	111.727	137.441	92.6029	112.396	102.959	109.075	95.2131
17740458	25.4427	24.8185	25.169	31.1378	25.5457	25.1722	25.2732	20.1725	23.8422	21.8068	32.3084	27.4554	25.8332	20.567	23.2277	23.8785	18.2583	27.1423	21.783	22.7008
17629551	57.2293	59.933	54.6303	54.1864	54.0858	62.0403	72.4261	93.2209	75.0635	70.8153	55.451	39.9155	43.0951	50.7436	42.7069	91.7101	102.091	125.356	107.328	107.615
17654975	109.908	111.309	93.2224	111.569	96.8462	97.9248	102.506	115.825	134.013	134.476	86.7279	90.5529	111.388	97.6929	86.4893	92.4586	69.2536	115.11	101.45	109.204
17715035	96.9267	109.701	92.4658	122.991	104.554	78.7478	79.8898	99.3136	89.925	91.4131	108.565	100.633	111.224	101.319	103.573	87.2865	83.7051	101.908	93.4459	106.052
17605127	39.1427	57.4982	80.1858	41.2395	52.0222	36.3624	62.7325	102.318	76.3601	89.7261	33.5128	26.2855	68.6374	41.594	40.9514	45.2353	28.853	56.3871	44.7175	47.9803
17680512	21.7009	18.5729	19.0434	18.9822	18.4133	19.1471	17.7131	18.3099	17.285	18.0532	19.5473	20.4508	18.5228	20.0635	19.3513	18.103	18.9166	18.1776	18.3127	16.8527
17874794	617.758	617.549	665.559	677.219	689.056	794.9	785.171	831.132	792.303	769.499	606.018	646.091	680.283	626.311	649.169	765.225	783.571	765.781	829.595	876.118
17850369	435.579	417.803	346.208	375.779	331.238	394.21	412.747	604.602	573.958	491.82	301.665	329.897	440.609	368.047	322.919	407.829	399.776	639.699	497.248	518.986
17824845	78.8854	67.3052	99.9288	73.7975	79.2492	53.5013	65.0718	57.1819	72.1505	63.7811	71.9575	69.9345	77.4526	79.7123	69.307	55.3163	55.5707	60.5753	66.3528	71.2433
17800421	1007.61	995.34	1040.74	1022.32	1014.66	881.06	784.219	841.061	883.229	923.722	1096.42	1066.94	943.674	996.607	991.73	800.887	787.791	859.607	817.053	863.225
17605129	31.4668	29.8135	42.338	41.1637	28.3537	29.8774	30.4583	27.1225	29.5941	28.2412	51.6315	31.0919	53.9189	26.1393	31.9307	33.7389	19.7621	23.6803	29.6923	30.9909
17630554	789.724	916.766	852.674	772.161	864.06	760.667	723.899	664.976	655.925	710.36	986.511	931.732	886.313	932.618	1001.59	773.672	744.379	691.322	736.683	658.663
17654978	132.166	117.052	109.814	127.751	123.751	136.207	157.581	134.673	139.906	158.56	96.1207	114.98	89.3963	140.79	107.191	118.839	137.43	134.09	134.623	152.995
17790422	2273.75	2331.46	2431.89	2440.61	2354.98	2327.72	2431.03	2027.2	1957.73	1877.33	2463.67	2428.37	2180.07	2394.81	2368.73	2438.26	2498.45	2263.64	2334	2053.64
17789422	29.549	29.8218	27.7528	25.1761	31.7601	26.8601	30.1223	35.0344	36.9509	35.8698	32.1259	36.9974	39.5238	24.8137	30.3756	32.9753	28.8401	34.839	25.9108	32.1479
17605131	59.7341	33.3948	31.71	30.7706	27.4528	38.3109	28.3423	24.2214	29.4633	47.3094	33.4434	25.6875	24.2441	37.3028	27.7402	26.0163	29.1468	25.026	23.0595	25.2524
17655079	60.1809	49.3255	59.8489	51.6425	49.5023	41.3478	44.6007	39.9706	39.2538	42.4035	59.7265	58.385	75.7005	51.4185	65.8763	35.2951	37.7696	40.8704	40.9193	40.2263
17715040	137.248	123.178	164.311	146.055	127.482	293.691	265.312	190.657	197.999	220.521	144.806	135.423	111.975	153.373	134.927	268.81	245.912	182.578	247.891	185.072
17680515	186.92	153.589	162.908	146.489	181.339	171.861	172.534	156.375	178.453	187.189	147.731	140.332	165.54	152.921	128.756	166.129	153.005	152.537	196.145	150.775
17824848	24.6369	22.5131	19.423	24.4689	19.8104	23.6582	25.4028	18.984	22.416	21.4598	23.1205	22.7188	22.7506	21.9185	24.2386	24.0742	20.2931	18.7909	20.0717	24.1693
17790424	182.959	172.165	183.639	231.472	180.476	171.818	193.983	216.034	215.329	193.192	188.219	175.095	208.517	186.14	205.648	148.723	145.878	209.609	187.259	200.444
17764890	26.7821	30.9052	24.4145	33.9735	29.668	127.752	129.729	102.468	100.924	97.7977	28.7716	25.1422	30.5418	28.3796	33.9466	126.43	121.36	116.491	119.846	92.0703
17605133	219.866	159.207	180.348	214.793	238.507	146.345	173.23	210.14	193.716	170.924	151.419	179.366	187.597	220.531	214.07	153.526	179.099	192.133	166.182	179.559
17740467	18.6354	29.6821	30.1419	25.7031	28.6961	31.8602	30.5003	33.3729	30.911	35.7084	28.528	25.6278	28.9639	30.6611	34.9938	35.8079	36.5762	31.0483	28.1236	42.1394
17679518	20.7586	23.0058	27.5949	25.9231	20.6041	20.4111	18.5516	18.7474	21.1679	19.0691	24.1581	22.2538	22.9024	22.3887	23.342	21.8016	22.1001	19.3768	22.265	19.7377
17605135	20.8121	34.4709	25.4638	27.1191	31.671	29.1064	22.6819	49.841	38.7103	31.474	19.9495	17.3931	42.8507	27.781	32.0255	29.5525	20.3132	46.569	23.4762	58.1225
17824852	218.977	117.749	114.899	157.26	119.961	94.0138	90.7972	110.072	110.078	94.9718	119.749	119.834	176.26	124.453	158.187	79.9559	91.9901	107.923	100.585	100.849
17679520	89.9618	87.4897	93.0345	103.303	136.536	51.1822	77.7358	84.9494	77.098	53.3329	112.453	90.7051	145.091	93.0313	106.942	55.2582	69.1081	66.4799	61.6453	69.3817
17605137	43.6348	30.6846	26.0334	26.7569	26.4493	31.6042	47.356	31.1619	32.8163	40.7643	20.2424	23.4364	26.8408	28.9617	40.4591	29.6165	26.7128	17.8434	30.152	32.0026
17630562	56.5519	43.9803	46.1694	55.1692	54.7163	44.1803	46.6264	37.8185	38.5573	41.873	54.0897	62.5855	59.6282	46.7875	54.0205	38.0581	37.3537	43.3374	40.5552	42.542
17654986	1084.07	1158.51	1184.6	1040.55	1057.9	1552.44	1496.18	1379.05	1466.88	1420.33	1177.79	1011.75	949.077	1325.33	1209.43	1499.86	1535.74	1367.98	1364.13	1217.74
17789430	167.124	201.1	215.96	205.125	248.686	186.547	218.951	219.847	193.005	229.796	189.097	229.793	165.166	191.379	195.922	240.419	185.425	204.834	237.261	223.576
17655087	579.283	597.446	675.122	473.651	570.547	915.662	968.483	714.863	717.64	812.499	586.762	531.985	507.885	652.784	641.072	888.099	879.977	717.81	892.581	613.377
17874814	74.884	57.9328	66.0668	81.05	97.5988	45.6931	46.475	51.1553	66.2281	63.2014	69.0941	65.2568	72.9693	68.1242	81.3626	36.1125	45.0161	44.4962	49.0236	61.1735
17824855	21.5555	23.882	38.2902	22.9769	19.8594	19.6778	20.7607	20.5565	22.0645	19.8184	20.1033	20.8898	20.924	20.0658	25.1205	19.7782	21.7987	19.4487	21.0653	21.1508
17605139	47.8612	62.1586	49.3937	64.2429	48.8493	38.0168	51.5177	49.2448	62.9579	49.1178	50.7145	77.2836	50.05	43.8499	62.8522	38.7193	51.5713	58.1904	44.8393	64.0236
17739473	964.599	980.975	942.626	990.581	996.932	1136.41	917.268	1045.54	1121.39	1318.9	945.269	967.73	922.839	995.319	1009.63	1049.9	860.154	941.497	932.23	848.844
17605141	49.2613	39.7834	52.2127	54.6998	50.0857	36.78	46.4021	45.407	45.5668	36.6769	53.9688	52.8521	44.0169	42.8732	45.6071	53.7274	59.6025	53.6949	48.8535	43.1649
17824857	30.1051	25.9061	23.6389	28.601	30.7258	21.6378	23.6364	19.0247	24.7931	20.2022	25.2319	30.4264	34.7136	24.8698	21.9296	22.2882	23.5441	22.1187	21.6382	24.6751
17715050	16.6029	15.7875	16.2768	16.511	16.6529	15.3316	15.1292	15.2852	17.5118	15.6717	15.8065	15.4058	17.8766	15.9588	18.2575	15.7109	15.0911	15.5887	16.0744	16.6232
17680525	36.7616	32.4436	28.7257	38.7631	29.6497	90.7423	113.47	92.0621	80.0092	79.3296	35.369	41.3968	28.9594	29.6488	39.1239	81.968	103.025	91.0326	92.5903	68.8506
17740475	47.7658	42.8523	58.3843	104.956	72.9098	54.7648	73.9541	52.4817	71.8132	60.3414	71.1028	59.5911	76.7314	38.1061	40.9991	45.5259	36.0447	38.6595	50.7292	53.4585
17679526	118.829	114.417	113.686	89.2505	119.444	130.465	187.648	166.342	147.429	129.798	116.965	104.423	141.284	108.768	115.809	157.704	156.667	196.953	196.908	258.027
17605143	33.0127	31.0046	24.2905	25.965	30.0971	22.0528	29.7039	25.4543	27.3084	26.1587	27.0364	37.4546	36.4614	24.7609	26.3136	29.9724	23.3511	24.7066	22.9762	23.6581
17629567	48.5275	63.2361	51.0684	65.7324	54.5776	53.5633	55.1989	51.3534	55.8064	51.6261	58.4065	49.8371	62.6834	47.3614	57.3319	47.7495	49.2988	48.7808	48.3377	54.6066
17715052	34.0087	36.0683	42.5457	33.6501	35.1563	31.5135	33.1675	28.4826	27.3167	27.7609	42.4996	47.344	39.0077	35.1794	42.5037	32.3358	30.2935	33.5749	33.9153	31.0445
17655103	24.3655	22.03	19.1644	20.4132	20.076	21.0852	18.6813	17.1515	19.1945	20.5757	19.9425	19.8607	21.5597	17.9438	19.6093	17.5387	19.8826	18.1474	17.678	19.2944
17679528	18.8867	20.882	21.1301	18.6163	20.6004	17.1545	18.2294	20.1298	18.785	16.5969	19.8354	19.4224	21.1567	20.0411	19.1059	18.8074	20.1439	16.6977	19.1873	16.7849
17605145	106.386	74.2329	110.759	64.6133	100.135	98.1529	113.82	160.702	161.467	181.992	112.356	90.8487	161.477	103.547	131.242	82.4097	117.151	120.803	112.312	138.34
17679530	22.7027	20.9642	22.719	21.4635	24.1044	21.5305	20.4265	21.0286	25.1029	20.4351	22.9494	22.2736	25.6653	24.5537	22.4253	25.3967	20.2615	22.1092	31.2267	22.3115
17655105	19.8978	20.1272	23.4794	23.3229	22.6931	20.0908	25.7297	27.2271	25.6609	32.3359	21.1944	21.0991	21.5763	22.0887	22.3445	25.1802	22.0621	23.0628	23.302	23.4367
17765014	55.3692	45.9694	50.396	54.6559	56.4937	145.616	120.177	117.572	94.3624	87.8	44.5729	51.23	54.1523	48.5049	61.6279	121.003	99.0137	97.0564	105.616	103.322
17764914	100.748	72.0476	72.9023	77.8617	58.2027	103.136	92.5676	110.49	91.787	99.379	71.1575	98.0179	87.1103	67.0045	83.2896	82.7504	96.6278	95.984	79.7901	90.2594
17740479	103.973	101.924	98.4628	123.8	110.214	99.9811	106.404	104.224	114.029	100.412	103.937	90.1343	133.359	105.065	112.237	86.1141	99.1884	113.533	100.861	95.0773
17715055	260.379	241.343	248.836	311.149	267.001	244.76	235.317	237.916	267.659	259.88	253.74	270.122	224.439	246.057	306.317	206.211	228.772	243.051	252.087	249.914
17605147	184.582	169.664	186.245	156.262	196.622	120.854	117.059	122.035	99.6808	122.86	151.931	221.35	124.865	155.978	138.464	116.713	140.766	160.863	173.559	127.312
17629572	111.54	106.751	103.312	103.742	90.8217	101.973	109.287	126.095	117.766	105.077	102.907	100.935	100.784	92.0646	99.0571	112.083	102.297	109.604	109.232	108.573
17740481	23.2576	18.5258	20.0433	20.3344	19.9136	20.7349	22.3809	19.6501	20.8387	24.183	21.4649	20.7741	22.0529	19.6717	19.0205	17.1063	20.4224	19.3768	21.0358	23.2965
17679532	431.906	534.959	534.093	605.165	603.101	741.396	745.631	814.93	1005.78	1017.28	707.651	489.272	652.859	615.729	417.13	782.144	614.179	597.766	643.172	1016.6
17655107	254.533	209.915	268.902	423.662	565.93	1323.83	1948.3	638.483	593.504	835.219	283.536	377.298	221.496	324.409	359.707	1291.63	1299.75	854.174	1822.16	1130.03
17824865	28.205	27.906	29.8005	24.9276	27.5512	22.2972	22.941	20.3488	21.3067	20.6757	45.9142	37.9235	26.2967	30.5686	28.7319	24.5219	28.089	24.4336	23.2873	20.1755
17789441	362.064	353.689	309.578	304.08	286.004	550.252	528.992	528.334	571.792	599.755	304.192	343.914	349.837	339.542	213.731	589.866	512.395	478.208	484.72	437.052
17715057	45.5866	41.4595	39.1153	41.673	34.9249	40.1269	35.8262	38.7065	37.0848	41.9924	30.9962	35.7914	38.9804	38.1468	46.6476	33.7969	33.5114	35.8794	36.462	38.6393
17680533	41.0067	41.6935	44.1543	39.019	38.3014	69.8674	66.193	63.7265	70.5858	56.5344	38.5067	36.888	41.7957	39.6486	48.0262	58.4482	58.8918	69.1956	57.2003	54.6713
17605149	16.5804	15.0757	22.2323	14.1041	15.8986	16.2925	16.1364	21.7963	21.465	15.9226	17.8439	17.1043	15.6451	19.3822	16.6589	18.5555	13.6276	23.9779	16.0687	15.7666
17629574	28.1958	26.9332	33.5665	32.2515	27.5681	29.7112	28.2013	30.3849	29.6187	31.4814	31.3998	27.6229	29.4159	27.9078	29.7184	27.8738	27.5881	23.2871	29.8142	30.8295
17874825	23.3728	20.7382	20.8435	23.2365	24.613	22.6042	22.9826	21.6742	23.3579	23.066	21.8886	19.427	22.0899	22.6733	21.2938	22.2511	19.8307	22.2007	24.657	23.0473
17679534	20.3942	22.6207	22.0751	20.7656	21.913	21.3783	20.9977	19.7562	20.4659	18.8311	21.3507	23.2348	24.0757	21.2413	23.5653	19.8655	22.0562	20.385	23.0494	21.2279
17605151	31.4444	32.6487	30.609	38.1848	38.6129	35.5735	26.3828	58.6022	34.8868	36.7061	30.7464	27.8266	51.4138	34.1222	38.3707	37.7129	44.921	35.7306	24.0625	39.642
17654999	78.4819	79.6394	57.9884	85.1775	88.2522	100.847	80.7285	86.3304	84.6632	99.7964	102.359	75.9392	58.7001	66.6345	76.2877	82.9026	80.9862	76.0536	82.7679	74.5787
17679536	36.4887	48.9219	62.3058	36.656	41.7787	34.3387	37.7407	39.4482	57.9716	31.7309	48.3914	36.1929	44.3242	61.4149	44.6593	28.1815	30.1433	38.5559	30.868	35.4945
17605153	31.615	31.7148	27.0968	34.1824	33.3491	32.5146	30.5713	28.6613	26.5224	37.9659	32.9687	39.4431	22.4231	37.6431	37.1473	29.0803	29.8297	56.556	31.6105	33.4683
17629577	20.9813	21.6937	21.3855	22.212	25.4985	27.802	24.0413	31.5477	29.7689	25.3798	21.0333	21.2571	22.7485	21.749	25.392	21.9021	24.5064	24.7939	23.0307	23.4077
17824869	22.9666	26.2697	25.1037	21.0103	24.9658	22.3676	23.7438	20.7918	20.0427	19.908	23.4036	27.9132	23.9915	24.949	24.337	24.3127	24.5291	23.0184	24.49	20.6874
17715062	452.283	537.394	597.953	293.47	618.709	208.786	188.85	154.672	141.57	177.406	634.796	687.465	477.271	362.497	590.457	193.827	185.404	163.684	171.552	215.867
17874830	34.7399	31.0027	30.7268	28.9878	30.6427	94.1622	108.401	85.3663	70.3285	56.3187	25.1828	29.0459	29.3285	30.6555	33.1202	109.892	112.038	104.763	91.9295	95.516
17740487	42.8629	34.061	49.3403	56.0743	43.3082	40.9358	60.416	60.0185	51.694	70.1787	69.7657	39.2534	53.1211	44.7483	85.4276	51.4347	33.913	38.5785	32.6636	58.3485
17605155	40.3815	97.4413	48.8893	34.189	41.2957	51.2876	32.8435	66.0968	45.623	46.9206	31.6027	34.9484	21.8923	42.0353	33.0306	45.9126	44.3732	37.8452	44.3385	35.4063
17655114	22.8934	19.8478	18.6618	26.1031	19.9275	26.2238	20.8139	22.5059	21.185	21.9632	18.2557	29.3035	25.2381	22.1728	16.9385	18.0817	25.641	18.2975	21.4815	18.1865
17824872	120.128	121.875	107.675	116.502	120.978	107.875	99.3554	82.6486	86.2572	71.5529	103.907	113.651	92.5849	113.527	141.651	103.973	117.271	95.4268	107.522	93.7041
17849397	26.6355	28.7345	27.0889	23.9916	39.3211	27.9072	23.1111	26.0508	23.0296	25.5746	23.959	27.4666	29.6653	28.9959	30.3217	23.0093	31.4941	24.9818	25.1557	23.8857
17740490	89.4677	87.6976	94.696	108.527	96.0161	87.2574	91.2823	90.8755	88.4715	88.4209	107.427	96.5755	89.0463	106.669	93.0263	88.5416	81.3921	89.3144	106.193	99.0138
17605157	34.2204	38.4236	39.7262	77.1416	39.985	36.5787	38.4756	45.3823	41.6829	44.0822	34.4404	29.9627	37.1241	46.1119	43.7967	36.911	38.9989	50.0559	25.3634	41.1197
17629582	46.4033	39.2225	48.8902	45.3657	35.0004	37.5224	36.3821	34.2961	32.8362	35.0326	40.4599	38.5968	46.5478	35.5095	38.2485	35.3105	32.9785	37.128	35.086	36.9516
17740501	188.048	99.9063	151.662	152.915	168.236	158.745	130.533	194.389	178.424	201.364	169.761	154.596	189.41	128.809	285.399	139.888	137.749	142.874	169.208	150.19
17740492	48.6487	29.1537	46.3115	72.4166	39.5299	61.3939	52.5632	50.2749	51.0014	56.3951	41.0147	36.8669	51.0549	41.284	39.5834	52.8583	42.9553	59.0448	58.2728	56.3128
17605159	18.1889	22.0947	29.1629	19.2142	25.7949	29.9484	22.9154	25.7099	21.3123	31.545	22.1662	19.7763	19.2682	20.3009	18.8612	21.4853	18.9891	25.6472	22.5608	22.9334
17655118	199.925	108.499	175.984	288.248	374.622	641.711	1248.21	490.635	398.367	475.595	361.849	238.152	247.523	169.186	231.334	965.28	918.062	617.86	1152.69	779.038
17849411	22.1934	19.189	23.7184	18.568	25.7195	17.7139	19.1218	19.5953	18.5661	20.6736	18.2665	26.3276	23.1827	24.6089	43.1316	17.0178	16.9177	16.1915	18.1435	18.1495
17789452	99.7797	125.207	91.2781	92.7202	93.4159	75.0281	88.9091	85.9965	81.8942	90.3343	172.26	121.592	120.502	115.431	93.6621	77.6491	97.0653	113.036	86.5352	112.944
17765027	150.435	187.236	213.028	147.971	241.794	143.098	102.413	73.8168	88.2958	116.705	226.617	189.528	123.01	173.967	222.593	142.209	101.726	69.6593	99.5096	90.8619
17764927	103.933	120.957	106.501	58.9833	45.2508	83.0146	94.0736	67.7326	82.6891	74.4791	104.301	147.472	122.417	62.4178	61.1754	95.3195	86.401	92.2364	95.2258	81.152
17714968	819.783	931.655	873.679	904.802	812.127	1106.37	1073.9	1053.6	1087.68	1061.12	879.182	846.139	940.533	836.86	785.557	1054.71	1056.46	1102.24	1105.75	1080.97
17605161	34.0797	46.2395	36.3208	36.8807	42.3786	31.128	44.9632	41.2	38.1935	45.3612	32.4409	38.0745	53.3699	44.1983	40.2727	33.6591	33.3725	37.9537	36.3197	31.591
17824877	19.9462	19.5386	18.3754	18.9738	19.2734	17.5612	17.7463	16.4783	18.5789	16.8081	21.498	18.5152	18.6204	21.2069	19.7577	18.6526	19.1091	16.6019	16.7766	16.3954
17764929	22.8921	25.9636	26.3989	30.0699	25.7242	25.7626	26.2814	30.9685	29.5102	26.5201	24.6981	27.4082	28.4401	24.6402	29.7731	24.6288	26.2678	25.6906	28.5128	33.9429
17740505	50.2006	45.234	64.719	57.4393	57.3869	40.1744	51.5024	50.6888	50.5764	50.6705	49.1038	45.2484	57.1186	58.1197	61.6618	39.6736	46.1318	53.501	60.5006	51.1804
17605163	32.1369	49.8595	29.2792	35.1892	25.0964	26.9117	27.4106	41.2562	26.6922	38.7169	28.6441	52.6846	29.4035	30.6673	29.7149	27.7897	31.8333	24.1501	23.1454	32.0615
17630587	227.832	164.24	176.304	185.002	152.103	172.738	171.578	239.456	237.894	211.488	175.836	175.266	228.246	165.766	180.23	161.463	156.672	222.124	178.262	171.843
17849414	273.836	298.4	277.84	335.151	302.647	266.957	260.876	265.001	263.497	276.426	292.832	324.019	300.096	314.978	292.245	285.187	290.173	296.239	299.406	299.704
17824880	105.697	106.886	86.0911	124.613	90.2548	71.9958	78.9815	65.0463	74.7178	84.0455	137.992	108.188	161.123	107.295	97.3288	70.5154	87.1808	86.8695	83.849	75.871
17764931	40.7799	41.6767	34.7679	35.71	32.8411	33.234	36.2318	32.887	36.2696	29.3056	38.9436	45.7299	41.2167	31.4916	32.4475	32.3257	35.8029	29.8839	40.9174	35.4436
17740496	172.411	118.703	220.374	214.431	206.728	136.999	122.938	133.664	133.122	140.025	258.577	216.682	264.547	161.319	312.76	97.2359	132.084	103.759	175.374	145.053
17715072	1007.6	1012.02	1000.18	894.351	953.73	915.036	809.595	726.272	735.612	779.441	1028.73	955.474	885.766	1016.15	1068.45	873.11	751.532	793.796	771.971	782.71
17655123	71.1137	75.2332	65.4387	61.4492	72.0792	64.1604	72.1392	64.7268	61.7342	68.7585	81.9726	58.6459	65.5839	57.5496	76.6763	53.6904	80.1852	65.2053	69.6969	69.6666
17789456	43.9704	30.4075	18.6146	35.0514	26.4878	24.4919	17.5097	32.3662	26.1661	22.9817	22.6586	20.5524	24.0595	27.1233	40.3861	23.9653	20.6203	16.5467	24.0561	18.3399
17765032	54.0843	58.746	56.9072	57.1857	50.0368	63.5092	70.7467	56.0562	59.2846	48.3788	47.2272	55.8804	55.1282	49.3173	51.5808	64.7927	65.1787	56.4848	55.5132	61.6813
17605165	72.3208	36.6474	71.1996	93.7277	60.1446	106.793	73.2888	78.6565	85.578	59.7784	32.2747	62.5148	89.6916	68.9905	70.1315	40.0075	30.0412	62.7742	66.8012	117.56
17629590	232.859	143.943	171.225	158.911	138.288	165.648	154.804	224.026	231.126	220.92	136.166	121.057	156.207	178.091	146.985	157.658	152.044	244.263	182.617	164.774
17790457	1846.81	1879.9	1980.02	1844.79	2076.74	1953.27	1939.69	1753.07	1735.51	1679.62	2035.32	1999.74	1787.81	1909.43	2065.2	1903.1	2083.27	1914.5	1889.65	1915.14
17740508	73.8932	54.4892	71.1513	107.941	105.029	104.994	99.9283	64.4592	80.1881	94.532	43.7102	49.7127	101.622	65.0811	60.6091	65.4931	69.7114	71.3531	82.8891	63.4127
17765034	108.696	125.51	104.545	109.929	121.166	111.602	121.431	166.599	140.322	150.293	113.68	101.12	127.12	137.483	132.282	109.696	116.317	157.388	129.755	154.647
17740499	26.8198	33.0109	25.5231	29.0902	26.6592	26.7212	29.0375	35.3654	36.3251	28.9553	30.6033	30.0183	33.7879	26.9379	30.5214	26.7653	26.5507	26.3845	27.6588	37.5754
17605167	30.2129	25.258	27.5864	35.5134	19.7767	19.55	20.5343	19.9012	19.2781	23.516	28.4012	27.2894	32.5736	20.7139	27.7857	18.1631	23.706	18.0596	20.2636	16.6947
17629602	144.132	121.274	103.885	142.828	124.863	123.751	114.989	139.454	163.458	156.028	112.947	116.069	148.889	116.112	118.452	118.124	113.721	148.234	134.133	133.251
17680552	351.714	393.479	389.516	316.428	322.862	331.979	376.219	349.553	329.634	311.346	399.284	375.999	418.596	309.326	328.552	357.756	356.554	296.925	330.957	328.221
17789461	31.487	27.1608	37.708	32.4329	41.293	52.1913	37.8985	29.9446	24.5174	26.0081	35.3304	32.1504	34.2967	37.6971	47.4608	29.7593	33.8251	28.4474	24.3717	27.1738
17740512	22.2465	26.0434	20.972	25.9028	26.6766	25.1649	25.4916	26.6322	25.7428	26.8618	22.8465	20.8594	26.2589	23.8734	29.0401	20.6939	24.2216	23.5153	22.3346	23.988
17605169	40.2831	38.5772	35.1323	48.7501	34.8581	36.8698	27.6069	28.7617	38.0751	32.5872	30.3829	34.2478	27.1387	26.544	24.1266	27.9627	19.9135	24.1459	18.7732	21.7767
17850421	154.171	165.032	144.25	169.04	165.704	232.267	278.627	273.4	250.967	250.068	152.228	157.854	218.351	178.963	170.731	273.313	266.323	225.83	243.084	234.72
17824886	15.8379	16.2144	16.4749	16.4082	15.9357	16.9946	16.6348	15.578	14.8188	15.7049	16.2016	17.4386	17.1223	16.3767	16.6335	16.7494	16.0342	15.5803	15.0659	16.1373
17605171	17.9641	18.8498	21.3652	22.1092	24.0277	21.1347	17.9074	19.6812	18.7095	22.0142	17.2547	18.6667	21.5329	17.5695	31.801	16.7825	19.9404	19.2677	26.1651	27.3455
17655129	2046.92	1784.66	1705.15	2453.12	2547.84	4122.69	5954.47	3116.32	2837.94	2932.17	2233.97	1829.17	2030.83	2129.6	2043.57	5035.69	5466.78	3827.65	4791.02	3333.55
17824888	23.4202	24.754	21.7082	19.5337	20.7875	18.5542	19.9445	20.7571	16.9101	18.1144	28.2829	25.1305	19.6474	24.2505	23.016	20.4569	19.4652	17.1524	18.458	19.1462
17715081	19.5105	21.3084	19.1978	19.0047	19.6863	19.8856	19.206	19.0602	19.7944	19.2851	20.4578	19.5486	20.4726	19.0146	18.3934	21.1472	21.155	19.6314	20.6038	18.2385
17680556	120.329	77.5885	94.02	93.38	150.182	95.9116	103.284	83.6596	96.2849	69.9761	106.658	86.5214	133.989	124.151	129.346	101.804	88.5929	86.202	71.5797	87.9474
17605173	27.8897	24.4726	22.8808	33.9193	24.9228	25.7344	21.7415	24.9421	30.1926	23.4054	24.1353	22.362	23.1658	27.6709	31.6348	21.1759	26.5574	19.4682	21.7966	28.3851
17825000	65.1154	68.155	64.1609	63.6903	60.6774	79.8766	58.0779	59.7931	69.759	61.881	69.5719	50.4621	72.7911	68.9278	66.565	70.1605	67.7936	59.2593	80.1291	84.7651
17764941	57.1542	46.9662	58.2046	61.2852	53.2529	157.053	156.487	132.082	110.995	127.962	51.5279	53.5905	52.6688	48.0696	70.8015	153.617	143.977	125.072	148.539	140.444
17849425	101.131	85.5457	82.9134	71.371	99.0107	38.1215	42.9733	43.8374	43.5466	51.3379	55.915	63.6245	74.85	91.186	79.2791	44.9315	34.1151	48.0002	49.1452	38.9721
17824901	45.1153	21.5247	32.8895	35.2883	35.6933	38.0914	33.4661	32.455	23.0757	24.3008	28.2674	32.9049	25.5489	29.5905	23.0098	23.9849	24.9835	29.211	21.6231	22.1834
17740517	38.2199	25.4084	34.3787	39.0224	27.4301	35.4923	39.0518	40.5194	42.456	41.2151	35.1392	40.5682	51.6922	31.3608	44.0047	31.6091	27.8919	35.1602	31.7217	41.5524
17715083	91.2889	136.817	166.603	99.3434	151.462	369.482	244.874	197.605	240.025	278.634	145.773	177.806	90.9859	87.9176	165.84	327.587	281.359	154.219	202.703	186.756
17680558	33.7207	37.0325	38.3739	33.7683	34.1099	40.1149	36.8685	29.8778	38.2853	35.1831	35.3241	35.8786	33.0256	37.1865	33.5369	41.2384	53.9109	37.1597	34.6561	34.4532
17605175	81.6737	34.9061	30.2737	35.9795	33.3552	39.7197	31.5891	30.3988	29.2416	28.7005	38.6123	33.9226	65.5477	41.4371	37.5517	28.9762	40.1723	33.4221	34.7021	27.6213
17630609	95.5634	116.459	94.0367	69.0237	66.3644	44.7279	44.4316	43.3967	40.2311	43.486	71.6458	73.8016	93.3762	76.3473	64.9319	40.579	42.2888	41.7883	42.5766	46.6453
17824892	23.4068	26.1978	24.6605	25.2342	21.6551	19.1973	21.4998	19.5765	19.071	20.194	25.0564	25.5343	21.6455	26.5619	23.1575	25.1935	20.8653	21.6375	23.974	21.5996
17790467	22.6942	17.1107	21.816	21.6728	18.9215	19.6076	19.4789	18.9576	19.0633	19.2556	21.8218	19.6678	19.7744	18.8632	20.1461	19.7135	17.3606	20.5692	18.1742	18.782
17680560	55.2215	40.6201	35.1635	35.0169	30.9796	228.237	168.052	196.519	133.655	173.151	24.632	40.3542	31.5176	42.8432	23.847	214.77	189.869	189.346	170.145	177.834
17655135	118.866	129.301	115.753	149.642	153.917	112.245	120.685	140.367	135.976	133.472	126.044	147.818	170.166	134.188	153.37	105.467	112.919	124.147	111.752	128.809
17825003	215.653	115.075	118.418	172.777	142.492	89.6407	109.779	102.567	99.8762	105.579	128.564	181.94	157.057	130.307	197.615	91.9412	113.381	99.2646	83.7382	46.1837
17605177	42.6786	30.9948	45.6523	56.5489	57.1326	38.1146	27.5247	39.5946	34.7853	41.3297	32.8038	55.0244	39.8539	43.0441	38.2584	36.6063	39.1969	34.3214	27.1177	37.0621
17874853	20.1331	21.1198	17.3099	20.1349	20.2872	21.2227	21.1376	30.5115	21.7688	21.928	20.2496	24.2375	23.1557	21.3476	17.2868	20.1566	22.5067	22.311	20.7498	19.8371
17850428	221.856	229.117	255.263	204.185	263.343	189.152	159.898	117.08	126.478	132.177	295.715	291.021	204.553	243.861	305.275	159.016	165.547	117.62	144.331	120.97
17824904	32.8485	25.9129	25.5506	29.7015	26.1103	24.5125	22.3394	22.7698	20.7384	21.7027	27.8452	46.9931	27.9218	27.0526	28.7183	24.5885	23.7251	23.9424	23.5534	22.7044
17790469	22.9165	26.9453	31.1186	28.3034	26.2644	27.2129	27.1308	24.349	27.3459	29.4886	28.2552	26.9989	32.1276	26.1373	26.8531	28.5481	28.7485	26.554	29.1156	27.3861
17789470	632.645	722.301	525.644	616.801	636.868	92.0018	99.0585	89.9568	79.1526	100.698	603.058	511.363	673.75	616.67	454.986	111.607	121.038	120.801	104.788	123.631
17680562	558.697	554.85	524.128	725.135	641.754	497.579	402.155	236.056	334.03	365.578	771.599	674.597	476.136	743	892.851	414.562	318.554	219.991	374.06	291.45
17679562	17.7889	24.6085	24.5366	24.0887	23.7687	20.0138	20.4662	18.7735	17.2623	16.9176	22.2304	20.9636	20.6976	20.5152	22.7777	18.8221	19.7961	18.5197	18.1468	16.4147
17605179	30.954	27.9874	54.181	32.7045	25.0735	26.8183	20.2255	25.8084	15.8303	25.4153	40.1567	57.2292	25.1194	37.3409	30.4051	19.5195	24.1562	24.6338	19.8286	22.469
17790472	41.0416	37.7883	50.9316	47.4788	37.4037	42.3292	48.3777	49.0282	52.5499	51.8018	49.0795	36.7097	74.2013	47.2249	44.6105	48.213	48.846	58.0146	50.9459	54.996
17789472	306.044	291.777	227.609	372.929	279.881	214.917	118.164	218.138	248.187	212.2	293.013	236.354	368.114	309.761	330.397	132.37	181.132	217.5	162.613	185.563
17679564	48.747	35.4793	45.0345	36.2485	48.7415	35.7261	33.9541	33.2575	39.2781	33.2221	39.9127	45.3845	49.932	38.1241	40.5089	34.3394	33.0989	34.799	39.0148	31.8311
17605181	49.2297	44.4694	53.1847	38.2281	39.6361	53.0351	47.6521	70.289	41.4497	59.4167	50.3913	38.052	43.03	54.4853	53.9424	35.8706	38.7353	31.3704	39.8123	34.5692
17655140	33.6593	33.4757	35.2144	31.3231	27.6033	33.4526	45.2174	33.5597	45.6573	34.7906	30.1389	33.5477	35.0095	30.3478	34.5992	37.1604	41.3536	34.5501	32.0184	29.9752
17874856	3010.84	3105.02	2990.49	3304.34	3124.74	2915.29	3118.67	2884.51	3079.76	3124.02	3242.49	2844.06	3235.35	3123.15	3386.94	2952.59	2975.04	3069.35	3094.44	2688.19
17825007	28.5877	28.0284	31.3768	27.0975	26.0304	22.4165	24.1425	20.6415	21.6981	21.9959	27.7483	25.4012	29.7345	31.1008	36.147	24.5308	27.3642	25.739	26.435	19.8383
17824907	18.7551	18.3674	18.494	17.593	18.7287	19.5684	20.1244	18.7156	18.6574	19.5271	17.9676	17.9346	17.3821	17.6231	17.363	19.1392	17.1984	19.0666	18.8818	18.3335
17765048	367.012	419.338	529.591	417.349	413.366	1002.13	775.041	727.625	811.792	903.69	478.456	461.115	375.195	514.773	581.424	884.002	798.835	561.754	738.707	574.938
17824898	77.2397	88.9891	63.5382	83.0987	73.2581	72.999	53.7822	63.1072	68.0816	45.0578	83.9878	78.2012	84.1693	102.512	97.2793	60.8584	62.4716	56.7877	62.5361	73.3869
17790474	373.738	427.932	534.919	466.726	466.387	425.707	376.308	400.536	369.764	388.27	495.655	496.516	399.09	428.715	475.758	396.297	420.892	399.225	378.771	380.077
17715101	38.9401	31.0515	41.4461	46.0598	45.6859	50.8165	40.6098	48.3487	46.3649	56.8481	35.729	31.6242	41.1323	38.5106	42.2568	36.441	47.5609	35.9258	43.4527	39.8179
17605183	33.0579	29.7684	33.2328	48.7644	35.3449	33.195	43.5205	35.225	37.2899	42.1845	26.1096	36.9044	55.086	58.4622	47.7977	47.8981	30.8638	45.0782	42.9366	34.4486
17850434	40.6332	54.648	50.2965	70.694	73.2317	51.4133	61.2678	58.5865	56.6238	56.3918	51.9515	59.6578	54.7951	59.6217	67.5062	49.7419	46.8427	58.9106	54.1061	56.4528
17824909	27.1137	18.8714	18.983	17.6743	17.1765	16.3623	16.6578	14.4589	15.6541	15.642	17.4731	16.9956	16.3547	17.8086	16.3036	16.388	19.9445	15.6211	16.7905	15.5769
17825011	45.6064	39.6872	39.349	37.8196	33.5265	29.4589	30.0974	25.858	27.0245	23.161	40.5193	45.159	36.8419	35.72	40.2297	33.5744	35.8052	29.867	33.1864	23.8805
17715093	43.0033	39.9684	41.0558	39.5083	40.284	36.2856	34.15	36.0756	42.0287	31.3064	38.1674	28.8626	45.3577	47.2292	35.3818	34.8295	39.0621	43.2499	39.4666	33.7169
17714993	683.882	709.063	764.459	646.853	671.534	733.292	814.071	943.985	879.502	946.175	620.17	634.161	750.324	617.3	647.503	826.97	687.255	957.537	811.802	901.999
17680568	33.0526	22.7492	29.0308	24.7652	26.7493	25.5773	24.2181	24.6142	21.4199	26.7477	29.6308	39.1444	27.8928	29.0984	30.3545	30.4954	24.6126	25.2841	26.2847	24.5256
17605185	64.9274	107.365	119.464	68.5896	74.6297	63.0718	88.2853	152.521	143.487	141.027	108.52	56.8589	121.501	64.1558	122.529	80.7833	93.7275	92.9599	90.3655	138.233
17824912	76.0343	79.5408	74.6353	89.4765	79.2268	59.2971	83.5169	48.405	52.3669	39.5407	88.1023	80.8613	81.3208	68.7598	76.4323	55.5219	61.8639	50.0911	59.3247	53.2876
17764953	570.972	542.373	671.435	568.641	634.846	447.848	391.2	300.677	327.588	348.433	635.036	651.344	482.895	596.426	698.371	425.461	434.058	338.626	377.311	336.363
17679570	19.9561	18.6045	18.6087	19.1929	17.2208	18.9264	17.9134	18.8403	18.1453	19.3818	17.8305	18.2455	17.4664	16.9356	16.9635	18.5034	18.251	20.6108	17.9969	20.5977
17874862	23.3728	20.7382	20.8435	23.2365	24.613	22.6042	22.9826	21.6742	23.3579	23.066	21.8886	19.427	22.0899	22.6733	21.2938	22.2511	19.8307	22.2007	24.657	23.0473
17849437	923.932	923.782	817.186	846.113	826.726	775.032	849.263	775.97	787.192	736.844	788.695	830.423	1014.79	826.602	771.009	844.851	829.682	898.874	890.875	838.724
17605187	21.9839	28.2553	22.1335	24.4517	36.877	26.8995	33.6125	27.4183	50.2704	27.746	29.0449	31.8883	20.7195	27.0539	22.5297	28.0561	21.8182	35.8699	24.9439	27.667
17655146	205.833	166.637	171.168	227.918	197.119	129.543	125.324	128.665	133.055	121.967	171.324	210.39	169.602	200.637	167.906	124.009	115.253	143.681	152.474	141.329
17789479	1108.19	1081.57	922.148	1357.06	1149.51	582.289	547.645	613.695	675.443	750.651	897.107	1027.11	1083.8	1013.72	772.559	526.344	406.124	553.663	514.026	674.917
17680572	292.191	294.084	294.891	297.621	277.273	242.176	224.605	245.006	247.247	290.744	266.98	289.047	255.116	309.016	284.902	245.316	214.65	260.143	232.426	229.679
17679572	21.1326	19.1961	22.1104	26.2095	29.2	28.1122	22.2963	35.0318	36.0644	26.8088	26.5581	24.324	22.8016	26.5702	40.2766	23.5791	24.314	25.3435	27.5598	29.4419
17629623	33.9491	31.702	26.5265	32.3663	26.3914	35.4773	34.7904	49.2032	44.7164	34.5565	31.284	33.0785	33.0447	32.0813	33.7246	33.8376	34.0402	43.8985	35.8868	38.4679
17825015	24.9872	30.7167	31.92	32.2182	29.7047	24.6452	26.8329	25.8132	23.7548	28.0786	34.2812	30.4149	28.5623	29.8245	32.1521	28.7592	30.7676	28.1643	24.9524	23.5958
17824915	22.9731	18.7255	18.9835	18.2584	18.9267	20.6817	16.0291	14.2173	15.7193	14.6722	18.483	18.0611	22.2081	18.4081	20.5476	18.5493	16.8841	17.482	16.601	16.0444
17739532	34.9856	25.089	33.326	41.2128	31.0696	64.4879	52.7341	59.2774	60.418	82.1355	27.7623	34.1284	41.2439	31.8403	30.8439	43.4414	35.087	49.1406	49.3133	39.6614
17605189	33.5018	34.3776	25.6012	36.2165	24.7354	58.3683	32.2061	45.8249	47.6746	72.9985	31.0031	32.4324	41.5746	29.3537	31.4727	55.841	28.4634	50.9386	53.92	48.3389
17605201	36.5064	40.3147	102.66	57.2595	32.5412	55.2603	52.3865	69.1958	94.1323	68.713	60.8501	36.1247	39.3469	41.8816	44.9452	44.6792	37.3331	86.7846	68.9899	70.7183
17605191	102.92	53.3491	52.8574	17.7932	39.2049	91.3168	48.4889	168.335	70.2784	82.1199	28.566	38.4828	42.7731	38.771	53.9249	59.8866	74.6808	153.675	76.3609	88.228
17789483	1139.59	1098.8	1044.67	1071.87	1178.42	483.653	587.15	647.647	645.673	950.337	1009.55	1022.16	1353.46	1083.42	1020.06	529.119	483.211	589.126	541.687	803.949
17739534	48.9559	46.5408	43.7141	52.5252	63.279	44.8594	42.6894	57.4874	58.898	50.4805	43.1357	39.6205	49.2182	67.4628	42.7748	37.0673	45.7144	47.8832	45.6876	43.7683
17629626	55.8786	50.6538	53.4575	48.4653	39.1399	155.092	157.542	110.27	138.868	166.857	47.7941	52.4316	56.7789	50.0566	59.6418	149.116	134.544	82.8736	113.643	82.3825
17874867	227.549	224.838	222.308	222.059	218.711	222.623	220.759	221.631	223.453	350.853	222.281	221.733	225.056	224.181	222.724	220.96	221.302	224.407	222.431	222.794
17605203	68.6371	30.2257	41.8135	55.4149	52.4693	34.9955	30.525	34.7662	33.9316	59.082	51.2584	42.2848	32.2167	35.7126	26.5985	48.1621	47.1136	47.6052	38.4558	29.727
17605193	56.9569	66.752	49.4284	46.9332	58.8718	40.2293	40.9705	75.5043	64.695	47.9579	40.5719	51.2326	60.3245	40.1271	43.6517	77.5271	33.7554	78.806	76.6902	69.3524
17825020	53.6085	54.5107	46.6283	53.1603	50.5955	38.6403	44.5224	36.6192	37.049	34.1578	43.0972	44.3363	60.0484	67.9457	57.6323	44.3046	47.8631	46.1163	46.4502	49.1632
17824920	16.9772	17.2036	18.7081	17.6159	15.4966	20.5817	16.1681	15.5727	17.8514	16.3837	16.989	16.4806	16.683	18.4012	19.5903	16.9428	17.5545	17.2791	16.2262	15.9395
17765061	34.4219	30.3115	30.2153	35.2366	34.5679	30.6674	27.6403	27.3605	27.1517	21.9284	30.1215	31.9073	29.6332	32.7545	33.5909	25.5252	27.8623	27.7318	26.9006	27.479
17739536	23.9324	20.0848	20.4552	20.5502	21.2153	20.8846	23.9988	25.1192	24.5029	25.6283	17.3486	20.4537	19.914	19.4186	19.3321	23.9485	20.9177	23.9869	22.2	24.468
17630628	868.929	910.977	866.53	590.134	533.014	812.25	912.411	838.312	766.56	804.352	877.171	866.42	907.897	629.769	608.384	945.17	924.578	915.774	911.466	873.554
17874869	689.29	726.719	702.65	689.04	684.593	509.534	529.738	601.08	511.45	494.893	581.892	577.472	658.549	745.593	631.698	562.583	515.555	609.389	595.653	591.265
17850445	331.743	256.198	288.088	290.994	213.901	238.474	240.129	298.67	292.612	322.375	299.444	282.675	333.889	308.808	304.691	204.609	187.611	262.901	222.181	223.882
17789486	67.8514	69.9389	62.1124	75.9276	104.19	53.2058	59.4948	83.545	101.375	89.0977	102.691	74.8238	78.0205	87.5734	96.5757	53.3593	54.8706	69.2482	67.4895	92.3025
17605205	36.3119	46.7534	31.2158	28.8729	57.5628	31.277	25.097	27.6403	29.9274	37.1004	26.4732	34.146	26.9041	31.3266	27.9196	50.1698	24.635	34.2041	23.3787	24.799
17605195	45.0696	33.6388	57.2908	36.1174	35.9783	36.3759	30.1999	31.2457	33.4426	32.055	38.5122	31.706	29.816	30.9933	51.2881	35.5581	38.6373	26.2815	35.3577	44.4118
17655154	43.1248	28.6816	33.4435	35.6092	33.5485	41.0493	33.4921	32.9923	57.2989	36.55	81.663	34.3242	33.7617	40.4594	62.2423	35.3932	27.807	34.8068	37.9719	66.4443
17790487	251.526	341.775	284.324	338.175	290.932	1017.67	1452.68	327.752	302.593	633.025	263.931	305.812	436.8	320.976	257.047	1192.65	1125.64	1084.03	1424.85	467.966
17765063	116.02	135.132	120.369	115.309	108.678	114.377	120.697	104.606	112.694	116.65	120.507	108.643	119.794	112.777	125.548	121.755	115.333	107.046	106.587	109.729
17739538	76.8602	68.5619	68.7812	61.9003	72.3605	78.5759	67.9505	93.4307	96.7412	117.614	39.417	71.1261	60.7837	77.1162	58.9212	51.6966	59.9552	111.903	75.4089	126.118
17824923	19.0284	17.3522	16.565	15.8572	15.3536	15.6492	15.193	14.2234	14.6323	14.5274	15.9673	20.8055	21.2013	16.2035	15.8509	16.3331	15.6166	15.46	15.1883	14.3593
17789488	1571.53	1434.97	1097.47	1473.37	1380.23	803.827	801.876	772.079	900.799	819.3	1483.97	1202.67	1542.7	1415.92	1311.65	786.024	863.485	799.927	836.095	815.973
17740539	55.7708	53.2297	57.5319	54.1899	55.5379	54.6735	41.8056	57.596	58.9456	58.4076	50.3864	55.6067	48.967	48.6472	48.7366	50.2722	49.47	54.854	50.3825	57.0903
17739540	149.85	134.851	114.782	124.534	139.874	133.82	132.484	144.724	156.528	154.851	128.845	135.45	124.903	136.255	161.996	128.009	134.633	148.18	125.432	124.652
17605207	26.1474	37.6565	26.3584	24.1076	22.9504	27.5024	34.6097	26.3457	29.5281	19.4521	27.2487	31.0099	29.6634	31.6674	25.1618	38.6654	40.0053	24.578	21.8847	30.8684
17605197	130.345	186.843	229.161	382.908	326.08	464.736	287.077	368.906	388.346	524.859	408.961	258.197	175.726	228.495	128.752	285.455	269.887	260.517	371.15	236.969
17849448	172.085	140.975	155.054	167.416	147.824	343.378	332.765	264.734	303.807	311.802	215.705	203.936	124.988	168.8	195.698	337.524	305.52	250.241	288.297	313.726
17655157	33.6529	31.3141	30.0168	34.8349	35.9906	35.6442	38.4866	36.6475	32.0301	34.0529	40.3489	38.3775	35.5107	31.5801	37.2656	36.9337	35.1961	28.0597	35.758	32.4129
17800491	20.93	21.4563	30.8223	24.4387	28.8268	27.9196	20.9471	29.1418	29.8978	25.2706	22.8167	25.6793	26.6596	22.1068	19.7466	24.2118	30.705	23.2035	26.4245	26.0325
17789501	120.319	101.409	119.531	124.064	128.264	283.468	177.084	176.172	215.884	270.623	143.822	149.084	89.5849	130.126	154.619	232.412	209.858	143.098	177.906	160.237
17789491	299.401	272.858	286.308	339.654	393.7	345.947	220.234	160.968	218.983	295.289	510.178	420.641	288.571	450.954	580.164	267.403	175.783	162.868	183.891	188.028
17605209	21.7555	20.0312	24.3544	18.5876	19.5416	21.2963	17.1461	20.5799	17.5235	20.3255	24.0391	18.4737	21.6358	24.8919	19.6876	16.7626	19.6138	16.6697	18.6832	17.4082
17605199	53.3328	59.6264	55.0685	44.2059	55.8652	50.8701	61.8258	81.2702	75.1313	74.6804	36.8069	46.5241	52.4185	60.503	51.6856	89.7161	51.3246	77.9205	55.5566	71.0833
17824926	46.814	37.3965	38.9697	30.6292	31.9432	36.1391	32.6547	31.9739	35.236	33.4578	44.9516	56.0857	48.6064	44.7015	41.9021	35.8787	34.4472	37.4778	33.5592	39.7939
17715118	27.5403	23.8953	38.2979	39.4048	25.1602	28.4064	26.0005	24.8668	29.5844	26.6239	27.7887	29.5761	29.7529	32.3288	25.3996	27.9145	23.0992	25.7349	26.3618	29.6825
17605211	27.7161	34.85	26.0701	28.8669	26.2494	25.9752	34.0424	32.3337	40.507	24.0577	24.7693	28.938	26.3225	30.9338	32.6865	35.7291	27.9841	37.3697	33.2974	49.4957
17764968	331.126	336.707	343.24	304.788	331.206	232.724	252.36	190.778	247.237	226.261	328.585	356.57	331.345	322.43	336.303	233.534	240.433	214.11	244.986	224.525
17800504	36.7352	38.6704	43.1205	39.366	40.1313	45.1729	44.8274	49.7334	46.6978	48.2573	42.2446	43.7411	42.6509	41.2233	43.9488	39.5484	41.4056	43.1976	41.0616	46.2063
17800494	527.315	576.042	574.906	359.281	501.465	998.312	796.029	876.369	912.198	782.943	470.409	451.556	472.896	425.377	389.588	850.564	852.996	604.353	678.407	652.759
17739545	47.0488	37.8973	32.2052	35.4816	32.3305	28.9824	26.6053	29.7573	28.8642	32.197	38.9954	32.308	41.7021	29.9028	36.9239	27.3057	25.9391	27.9528	31.2405	28.1184
17605213	28.2575	63.2582	32.77	36.0701	24.3616	47.4737	49.7517	42.2672	29.9654	33.5059	32.7338	31.3982	28.8078	29.1108	33.1076	39.8005	33.3845	37.2611	44.3067	30.955
17825029	32.8191	34.9114	33.1137	35.9384	31.486	27.3373	31.3459	29.0783	26.5856	28.1702	31.0318	32.982	30.1781	35.9031	30.8415	33.0482	29.9753	30.5198	28.2866	28.1899
17824930	28.5731	24.979	28.0008	32.8145	31.8407	31.547	29.5238	29.5804	61.2755	37.9916	25.1646	21.2123	37.6925	21.5769	27.7046	26.228	26.5313	30.7582	33.2231	41.7275
17765071	280.575	293.191	203.201	266.474	212.61	221.112	227.683	343.886	323.377	276.334	279.272	251.74	283.619	289.152	236.629	241.808	226.792	345.172	294.002	299.5
17790506	211.65	238.886	191.014	192.28	216.227	215.515	186.793	176.025	185.872	213.916	217.154	227.352	239.091	169.296	219.132	196.236	205.984	162.731	173.702	185.938
17715123	108.564	82.9192	94.2224	78.9399	95.0362	156.406	139.861	118.675	104.975	166.045	115.706	123.024	70.2431	75.0609	105.17	138.592	121.775	97.173	118.026	90.7756
17630639	385.995	365.959	378.025	284.878	284.084	433.562	405.374	407.538	440.727	425.541	326.825	327.395	370.976	301.339	352.767	416.683	405.997	379.261	394.451	412.399
17655164	22.3961	21.3247	22.5817	20.5488	24.3762	22.5147	20.898	21.0203	21.8771	20.9727	24.7936	23.9099	24.392	21.4912	20.5801	21.4282	22.8045	20.7946	21.152	22.0796
17825032	20.5115	19.6638	20.4596	18.9131	16.2036	22.3887	17.682	21.7507	16.531	18.4411	22.3927	17.1741	21.3302	16.891	28.2823	19.5205	20.8852	20.9069	18.6011	19.5022
17849457	253.03	282.761	254.727	262.628	226.006	181.992	168.203	201.695	202.116	187.674	290.505	260.055	269.459	268.685	261.793	172.329	157.176	181.299	178.463	180.22
17605217	33.7045	21.6237	22.4876	22.5539	20.5825	27.3776	21.1712	21.1928	23.9815	22.6644	28.6482	22.7276	29.1224	27.5058	26.2287	21.4232	27.314	27.8524	28.6777	26.768
17824934	17.9681	21.9843	20.5108	21.1633	20.1478	21.2909	19.0269	20.7036	19	19.5558	23.0196	26.0752	20.8133	24.1058	29.4401	21.0867	32.3037	18.4656	21.411	19.157
17790499	64.0855	57.5998	67.684	70.3556	70.6553	82.9834	75.9892	76.0395	75.5606	76.5356	69.3062	61.3215	75.7909	70.8954	64.899	92.3465	65.9786	79.3836	69.0989	85.601
17740551	16.8747	18.6564	18.901	17.057	16.2495	17.8318	17.4532	17.1361	17.513	18.1978	16.405	17.2423	19.491	17.7264	18.5789	17.1408	19.6059	16.4723	15.2456	18.3766
17630643	124.483	110.551	139.656	139.375	134.199	274.007	250.694	186.424	187.322	192.541	143.772	121.89	98.3684	137.682	153.995	281.728	262.669	156.463	190.81	162.096
17874884	783.465	766.778	726.607	705.553	801.136	1123.3	766.894	958.811	917.848	1109.69	845.601	799.378	784.089	668.356	848.445	842.241	944.983	873.208	1019.66	928.365
17764976	74.7615	55.5479	52.2619	70.5328	74.8241	184.776	168.103	165.177	131.97	104.246	44.0823	77.4946	83.4289	82.1138	74.6772	165.316	222.598	176.552	151.277	149.817
17605219	15.5194	20.286	17.3531	28.4552	19.1652	19.0899	16.9545	23.7249	18.5567	19.1597	26.4399	17.8709	18.8446	18.4585	17.6687	18.2252	22.4855	36.3052	25.1975	19.3922
17740553	40.2938	37.5657	42.3949	44.6331	40.8541	38.3953	32.5543	37.2841	42.7658	34.9334	39.3812	46.7677	38.2591	37.9386	43.6792	36.0281	38.6472	36.0474	37.2686	40.6613
17739553	48.3492	49.1419	43.0183	47.871	44.8815	32.8677	40.7004	47.5695	46.8904	48.3158	42.2593	42.8094	47.1091	45.778	51.3158	36.5543	39.21	46.1618	43.349	59.3124
17680604	21.1374	19.4693	20.1596	18.6999	21.7039	22.3008	20.8678	20.3528	19.8396	21.4978	21.994	19.5047	20.4174	19.8696	22.3675	22.2235	19.658	19.7312	19.5552	22.3232
17605221	24.9071	103.074	75.1568	47.3493	80.4239	180.862	47.4733	97.1326	150.463	46.5762	83.8384	24.6908	100.73	111.077	92.9447	91.3345	133.619	63.3814	51.1143	154.219
17655169	1079.03	1259.13	1225.5	1143.93	1193.46	991.889	813.366	955.424	975.093	1100.35	1179.71	1209.34	1121.46	1097.24	1151.83	936.024	762.978	837.418	897.239	1061.16
17825037	36.8778	37.673	39.9017	32.5958	32.0857	26.3447	28.1177	26.7082	24.3356	21.706	41.4362	36.426	32.0805	32.5856	36.9629	29.409	33.8953	28.341	32.242	23.5752
17764978	74.5805	81.9254	77.3453	83.0853	80.4556	119.219	112.068	116.344	108.783	112.997	87.7034	100.258	77.9958	100.492	80.0538	131.035	126.466	96.9357	130.558	119.444
17629646	18.8278	18.2325	18.1534	19.8039	18.894	18.7238	16.9184	18.2706	18.3657	18.6177	18.9808	18.7614	18.7942	18.0024	17.4222	17.0093	17.619	17.7001	17.0971	18.0361
17800514	57.6633	45.8275	42.0751	61.7512	48.5141	98.983	77.6325	57.0626	80.3391	57.56	50.1385	60.0881	39.3531	44.0559	51.501	74.4791	70.8589	55.4339	55.7082	68.5894
17679606	550.627	537.531	515.811	530.087	524.511	679.156	680.446	763.004	739.363	739.743	494.59	515.912	524.607	591.085	515.257	707.842	681.587	746.715	699.407	700.721
17605223	34.9375	68.6568	62.4112	73.9474	37.1416	106.336	63.5552	112.209	117.305	109.68	23.6752	76.0273	65.1783	74.7328	73.6145	95.5517	76.2421	115.943	58.0618	94.5616
17825040	23.3248	19.8985	23.2251	23.3268	23.9172	20.3296	22.3403	20.7957	21.2133	22.3904	20.0806	19.5371	19.0064	18.8215	20.3212	19.2975	20.4867	17.5377	23.487	22.4377
17824940	37.9848	32.9252	36.5069	42.2704	35.9128	33.8995	27.1493	29.0221	29.5668	28.4139	29.8841	31.4762	29.3558	46.4624	39.1206	26.0321	30.2091	26.0985	32.2466	25.782
17740556	37.9787	34.2201	35.8161	45.3052	44.6724	47.6246	33.3299	44.8743	45.9294	47.3325	45.6981	47.1217	40.6768	33.8964	47.8258	35.4186	43.3326	37.2015	39.4548	42.2893
17679597	427.538	395.185	490.928	455.743	467.868	466.562	512.352	587.537	503.323	620.369	467.579	452.888	387.722	436.419	454.375	543.658	510.802	454.948	514.748	547.882
17629648	28.7881	28.7769	31.2908	27.481	29.0344	28.6507	26.6926	27.7668	28.4506	29.0219	29.6916	28.1771	29.0117	29.0998	28.9196	25.137	27.398	25.3995	28.0911	28.7169
17680608	672.83	685.722	656.483	722.672	720.572	757.086	793.879	687.907	637.701	716.882	678.063	686.228	659.292	649.915	700.341	714.519	702.387	663.476	707.158	783.444
17605225	23.6726	23.5543	29.3003	20.6448	21.2037	26.4193	32.1501	48.74	29.0663	28.5632	19.3305	23.4651	38.9863	26.8862	28.2666	26.2573	18.5635	27.3241	24.1335	31.9085
17629650	48.7451	50.5576	55.0511	52.4751	60.0133	49.2436	52.9521	51.0563	50.6886	53.2812	50.429	56.4627	63.7079	58.0326	74.1236	48.1503	50.4976	46.8958	52.8233	56.7749
17874901	21.5605	21.8559	25.0282	21.9857	20.8998	20.7269	22.2834	20.6839	22.524	23.499	21.0827	21.4201	19.1768	22.7547	20.2467	18.3182	22.075	19.7209	20.5021	19.8217
17764983	53.9197	48.3293	53.842	49.9877	50.3246	532.695	524.418	533.885	495.508	502.777	49.0053	47.9474	50.2539	49.2443	47.5578	451.119	486.386	442.61	458.811	430.895
17715134	18.399	17.7933	19.6235	18.9325	17.201	16.6635	16.1172	16.943	16.3803	15.6991	18.3352	18.4967	16.9438	18.1755	16.404	18.3388	16.5301	17.2292	16.7995	17.7634
17630651	55.8632	48.3988	52.969	49.1193	59.3978	45.0488	38.1986	44.699	45.5803	44.2952	47.1276	47.7354	55.2119	47.0827	59.93	38.1565	44.6373	44.8866	41.9765	46.5948
17825043	34.1804	38.085	41.3737	33.1872	35.2278	29.6192	33.477	29.9601	31.6906	31.3114	34.5707	37.8201	32.7195	46.2744	51.7906	32.0449	29.1041	32.189	35.91	35.3579
17824943	25.0996	50.0077	32.0021	29.8791	35.2451	29.3985	35.7923	37.9919	29.1311	35.2551	36.7607	43.9047	30.3107	36.218	39.6928	28.5923	31.4256	33.7063	32.428	27.3233
17789518	27.9389	30.138	29.9341	26.0131	27.5344	35.0768	30.2293	29.5327	25.535	34.4406	24.2626	28.1221	25.2601	27.9793	31.6234	31.5821	27.6102	29.1877	29.3106	29.0913
17765084	210.351	188.211	123.718	154.142	137.899	224.213	207.544	175.564	212.311	204.59	148.47	128.905	188.108	178.731	101.101	223.607	230.721	212.926	196.308	184.381
17605227	27.4345	25.1631	31.0531	32.0479	34.4693	29.3961	35.6346	44.2963	27.5027	29.6857	38.6179	25.3756	33.6485	28.3526	26.148	25.1705	21.9813	27.4978	24.1461	34.7657
17875003	35.3484	33.1174	30.3097	32.0808	26.9983	30.968	28.8415	30.3479	34.3003	29.6267	29.9431	25.1701	33.6211	31.0438	39.9039	30.875	29.6485	27.4045	32.6312	38.5447
17850468	43.8583	39.0974	49.2308	44.4165	34.9206	36.6627	41.2016	34.6988	36.2004	36.2915	50.9252	44.2027	43.3146	31.4405	41.2643	31.697	28.8642	34.1467	34.9869	33.256
17800519	216.78	233.216	278.143	140.775	294.723	139.068	100.785	80.6855	91.5091	87.983	377.598	377.673	236.672	192.893	363.652	136.207	95.0894	85.3044	93.1223	104.683
17789520	19.2392	18.5521	18.2722	18.7657	19.834	18.5163	18.5873	17.6755	18.6588	17.107	18.8748	18.8046	19.5969	19.3187	20.5848	18.2347	18.5064	17.1782	18.6942	18.6017
17715136	25.3195	23.1152	24.3045	26.2315	29.6511	23.0347	23.7106	21.9186	23.0044	22.3441	22.7369	25.2729	23.4929	21.6993	32.2366	21.0425	22.667	22.4017	21.8149	21.6988
17874904	324.879	404.277	412.898	341.253	453.038	320.981	330.601	292.239	281.685	267.143	402.34	393.286	304.92	355.093	357.191	338.758	358.183	271.071	358.817	318.605
17874894	116.556	97.2608	104.745	123.755	143.487	175.861	179.931	114.198	136.214	112.482	95.9443	95.5273	109.743	114.181	101.638	147.892	162.804	107.55	132.516	90.578
17849469	35.751	31.0118	38.2534	27.1076	28.3269	31.7228	30.1645	27.9277	35.6815	28.2835	33.9117	36.674	35.8505	31.4534	32.8377	34.5823	35.4414	30.7711	28.1974	23.3347
17739562	69.0716	35.8438	40.1028	42.635	52.4466	44.2964	33.3534	41.7026	44.5026	44.554	44.9204	45.9953	52.4323	40.4914	63.4917	34.1555	28.9027	36.8133	34.623	38.0805
17605229	70.0236	69.7088	85.7438	82.1767	66.9512	72.5313	60.9988	111.342	86.3309	77.6452	94.8839	79.8961	88.851	102.068	66.7819	80.7871	64.423	57.6718	80.6488	84.4759
17789522	24.2191	22.2912	24.7048	25.0631	24.1898	26.1239	28.325	30.1864	25.657	26.8456	20.9879	24.1583	21.9759	24.0864	26.828	24.8994	25.6102	32.9133	26.0278	30.8196
17605231	19.8101	21.2238	18.945	21.2018	18.8255	18.8717	18.5775	19.747	21.3771	18.9912	25.3263	17.9541	16.4642	24.8425	16.0795	17.9896	18.5189	17.7203	18.4061	17.1569
17655180	133.37	119.816	126.945	121.253	133.141	136.398	137.994	134.107	148.739	129.647	139.739	106.801	112.819	133.587	118.774	135.636	171.558	147.352	138.121	137.197
17849472	1258.36	1329.61	1285.83	1165.01	1258.43	1275.95	1369.49	1140.27	1105.2	1045.13	1220.4	1275.39	1231.62	1411.87	1247.69	1448.45	1554.86	1286.04	1294.65	1098.28
17825047	30.2751	24.1251	22.9939	48.8227	26.8084	35.5666	21.937	31.3676	35.5116	25.0828	44.4313	28.0745	27.3687	33.8831	36.623	32.7434	25.1224	22.9531	28.9059	26.3663
17824947	27.7793	26.0306	25.0252	28.7813	26.0379	23.3017	24.9826	20.2596	19.6384	22.197	23.7875	30.9223	22.1614	24.8508	29.0784	22.1772	22.3685	20.2444	21.232	17.0636
17715140	19.1822	20.5849	19.1517	18.6171	18.9559	19.4957	18.1764	18.1175	18.1809	16.544	19.7394	20.0756	18.1146	18.7076	18.6376	18.6569	18.6116	18.5391	17.8434	15.8202
17765090	48.3431	44.3983	41.6455	112.471	65.3426	25.791	23.0795	42.4026	39.1848	30.7335	39.6906	52.8451	40.1573	56.0583	40.5496	36.0985	26.7818	34.7085	38.3092	39.569
17740565	37.673	45.9232	38.015	42.9764	37.3036	40.1819	36.7743	36.1769	36.5518	37.881	39.7041	43.6688	45.6873	39.024	35.6816	35.9125	33.3705	31.8405	39.1711	39.0239
17605233	87.8194	78.765	84.0556	100.504	71.4744	101.146	97.5442	103.341	99.302	95.1739	96.2314	81.2557	105.493	75.1498	93.2301	85.4371	90.1429	93.0267	102.439	81.2463
17849474	26.7732	27.2253	27.7767	30.2819	27.4202	26.0659	26.1863	26.6701	26.4806	25.5829	28.1543	28.3981	28.109	31.6397	26.7606	27.2234	29.5618	26.7239	28.6316	27.0038
17825050	26.05	22.9691	22.5409	21.5675	19.7049	21.3156	21.1622	18.6557	19.2107	19.2225	24.432	26.437	29.3234	21.1725	19.9758	20.8434	24.671	20.389	22.0117	22.0565
17824949	24.5827	33.7968	30.0314	26.8396	23.9355	24.6475	22.5087	24.8449	20.4993	21.4515	28.2193	32.4466	26.3001	26.5597	25.8881	25.4474	27.4477	22.4327	21.9524	22.86
17790525	64.2556	55.3353	56.6076	67.044	53.5973	60.5862	54.1157	73.0611	70.4419	69.366	68.5234	61.4579	65.8181	57.8585	73.1239	57.7013	62.8277	73.6281	72.8257	66.8684
17715142	38.4733	27.3679	38.6705	54.7932	35.6784	32.6465	30.6084	51.7615	42.309	38.4188	43.5834	39.9989	47.9751	38.053	46.5002	31.2932	28.7339	35.0343	33.0814	43.857
17874910	21.1606	18.2962	18.8292	22.1709	19.0243	20.0007	19.0716	20.783	20.5484	21.7416	19.5369	20.469	20.3383	18.0164	21.8639	18.6817	20.011	18.6213	18.7675	19.0768
17605235	49.4686	32.7071	49.4409	61.0505	38.5174	30.5792	35.243	82.1557	56.3924	63.0978	33.2412	31.1466	36.6449	65.0251	45.1856	37.4927	28.6059	48.0592	58.099	69.0588
17629660	29.191	25.2339	25.8255	29.5786	24.6688	22.4421	22.0349	22.757	26.1947	22.967	25.775	22.1802	28.2569	24.6748	26.8326	21.7365	20.501	19.395	23.6303	22.181
17630659	232.065	223.915	271.826	172.676	248.973	139.445	555.163	514.489	150.01	159.739	194.376	202.275	298.849	165.866	184.126	290.991	739.056	901.595	656.756	335.829
17875011	6873.93	6781.37	6316.15	5372.85	5260.34	5760.41	7340.59	7680.54	6582.55	5293.47	5084.97	4824.28	7146.88	6175.65	4783.79	6884.06	7146.85	8813.59	8066.27	7547.37
17849476	1024.21	1059.12	1178.07	820.266	933.585	1103.44	933.719	1079.84	1129.2	1128.03	1028.31	1028.47	909.039	874.472	978.031	1034.25	1010.87	995.594	1048.33	1040
17680619	38.8682	38.9193	34.5992	55.7472	45.1244	249.899	256.24	256.673	198.9	212.85	38.3376	50.0591	66.3113	46.3525	42.9944	201.007	231.793	235.123	201.802	219.966
17824953	29.7517	31.4074	32.2207	107.95	24.9293	29.7026	30.7817	52.4888	32.7317	50.6667	45.5789	26.9884	26.6729	33.1145	28.3512	33.9536	26.416	30.617	32.5913	29.0602
17765104	56.1685	42.4032	45.3008	49.297	42.5821	499	499.578	419.256	378.17	380.954	35.5717	30.8724	36.4816	43.0768	43.9892	425.046	441.065	417.866	411.264	367.307
17765094	846.372	932.563	964.051	939.463	950.625	917.344	1021.29	721.976	796.339	774.026	965.204	991.694	869.103	995.878	911.993	992.351	1085.31	838.356	942.804	955.298
17605237	57.0129	53.781	86.6613	62.2153	55.9938	51.1123	64.9524	71.7053	56.9561	68.0962	65.9261	54.8185	55.8185	56.0192	50.438	50.7569	53.8065	46.7361	54.7081	65.754
17874913	47.1303	42.0039	39.1272	45.3594	37.6531	37.0333	41.7735	39.3714	42.073	48.3579	35.9448	40.3654	52.9841	38.6154	42.033	36.0185	42.463	42.3078	40.5178	47.3446
17800530	925.535	853.538	875.852	734.968	713.269	800.743	909.206	851.394	911.849	754.371	705.462	752.228	795.223	737.22	749.769	881.916	954.367	983.518	929.163	851.685
17789529	364.892	383.825	432.999	366.214	451.955	508.015	464.831	419.943	423.929	445.604	469.856	424.446	341.194	448.122	408.218	471.772	475.684	446.242	471.044	527.94
17825055	36.2524	19.9782	39.7963	22.1552	21.603	25.2239	24.3815	25.8868	25.6874	22.6192	25.6861	38.7622	26.9404	31.5074	27.9573	26.5004	22.4872	22.8106	24.5247	23.8137
17605239	39.8198	49.2593	59.5163	59.7644	53.0667	46.5458	43.9461	48.3174	48.6858	83.7519	52.113	48.0035	58.056	37.7255	52.4917	46.4908	45.6358	58.533	54.1246	51.03
17655188	730.954	882.375	702.032	917.977	873.57	422.683	438.187	421.927	435.299	477.697	901.736	998.296	980.58	899.665	868.273	482.808	417.024	518.746	488.577	449.731
17605241	31.9998	27.0161	39.2516	24.696	25.7074	59.5546	34.5449	49.1024	47.5208	75.5408	27.1429	23.4533	36.4078	28.303	27.3843	38.5995	37.4692	49.6708	33.9796	38.8154
17824957	23.4519	18.5337	24.9125	18.1809	18.5249	16.1235	16.9115	17.184	17.1335	18.8282	22.0439	17.3525	18.384	17.5961	20.705	19.619	18.9723	19.0467	20.2772	18.6694
17850483	45.4049	37.7011	38.5415	61.413	42.1509	34.0952	49.8905	41.6631	46.2939	48.3337	39.0011	37.3544	49.6542	50.3175	43.926	45.4821	36.7406	39.9704	37.392	46.0971
17825058	25.5194	21.941	27.0956	21.4315	20.1494	21.4847	19.009	21.5927	19.6073	22.3417	22.5336	22.4902	24.9321	22.1667	19.5955	20.7938	18.8787	19.8117	19.7664	19.0979
17605243	32.8232	25.1517	27.2572	24.0045	28.5556	25.6531	25.0893	24.1974	28.3678	35.8509	24.2425	26.3903	63.1855	27.3872	23.0187	39.0252	23.5629	49.4994	25.7525	28.7892
17789535	17.2033	16.3871	17.0314	22.7207	17.3622	18.1808	14.2224	14.9815	17.8209	16.7095	19.7274	19.2065	18.5343	17.0583	17.5722	16.1653	15.1025	18.8823	18.1833	17.5329
17715152	411.483	410.597	419.636	390.764	393.761	498.134	382.037	551.24	545.088	619.738	417.438	397.331	348.099	386.732	486.93	458.88	417.216	516.866	471.576	472.832
17629668	62.5945	61.2996	74.98	41.2653	68.6722	76.7165	73.2253	77.2262	70.2561	96.3435	87.0416	95.0896	69.5046	42.9801	75.6546	70.031	77.1243	57.6739	72.5093	82.7883
17825061	30.3292	36.1795	33.0732	39.0975	31.8333	26.8436	29.8197	29.6785	23.9304	24.9544	27.789	28.6545	39.693	30.7458	37.8266	30.3749	27.0594	27.5944	29.7355	28.9301
17824961	21.7853	21.6171	23.0661	22.2457	19.7003	18.6208	19.0345	16.4507	16.7398	17.389	20.5133	24.2249	19.194	21.8288	19.4023	19.3986	20.5347	17.9237	18.8713	16.3613
17605245	36.4409	50.5626	107.018	58.9656	27.6207	42.2545	44.2601	59.1849	66.7677	98.5616	42.3888	24.5423	28.4447	35.5676	62.8348	53.8746	26.1561	110.712	53.2693	77.2574
17875021	123.953	118.102	112.098	124.811	126.809	117.162	105.497	123.167	133.121	129.642	129.08	131.836	124.77	135.477	115.308	102.64	98.5302	97.8083	114.702	109.866
17789537	31.0861	31.1297	34.1512	37.4649	32.5378	29.3804	34.5832	28.9485	30.9774	28.7965	33.9817	44.5966	31.8314	34.8978	40.1005	34.7585	34.5941	26.4283	26.0052	27.0603
17740578	20.9892	20.2696	22.7846	22.9675	21.4125	19.8296	21.8564	21.1567	21.6391	22.7618	24.8161	24.615	26.815	24.5087	23.8593	20.7664	19.8092	20.1339	22.3335	23.5696
17655205	884.486	835.248	948.587	710.29	696.909	1321.22	1528.13	1336.39	1315.06	1156.63	748.907	727.554	756.542	765.926	762.298	1545.75	1605.19	1294.74	1437.22	1312.33
17824963	19.9447	26.1662	20.7568	25.7989	22.1005	19.0503	18.98	17.8001	18.2783	17.5223	21.8188	22.8523	22.4013	24.0349	20.4221	22.3555	20.1928	18.1986	19.4886	17.2953
17605247	92.9871	104.544	123.456	71.6469	104.684	103.865	88.1459	159.79	130.694	136.579	82.8416	101.152	76.7692	132.572	114.944	107.349	78.4653	139.38	106.988	107.275
17740581	5857.7	4919.78	4794.52	5401.2	5740.84	10658.7	12235.3	10367.7	9921.03	9312.2	5349.22	4462.7	5384.86	6432.36	5283.8	11716.3	11642.8	10188.6	10824.8	10255.2
17630673	37.405	41.5612	34.3826	45.1579	47.66	35.994	25.2316	33.6047	32.1283	36.4308	37.4304	31.347	43.9188	34.2408	47.6803	28.2474	27.9894	29.5732	35.1184	35.2789
17825065	20.2412	20.7152	20.4478	20.9546	19.9233	20.6062	20.7321	20.3395	18.9946	18.6039	21.7893	20.3142	20.5208	21.2897	24.3782	19.6867	19.1742	20.1916	20.1725	18.6522
17605249	76.8022	73.3904	83.6954	77.1597	63.7152	67.1938	77.2284	84.8271	70.8422	78.2545	98.3997	80.4486	78.0452	78.2169	120.462	50.731	79.223	80.9226	88.2527	79.9056
17655198	2380.98	2537.71	2775.59	2365.74	2535.58	2061.87	1960.41	1811.86	1696.57	1726.65	3033.54	2943.29	2340.06	2355.3	2724.57	1817.63	1843.76	1858.3	2010.17	1809.24
17850501	450.206	415.82	525.068	435.455	446.106	335.802	376.031	259.726	347.118	311.121	441.036	407.477	402.154	415.348	441.439	414.873	387.8	284.421	345.33	320.094
17850491	74.2156	75.5251	73.9301	73.2339	57.3712	73.7627	56.6048	85.3297	100.277	76.2135	73.023	65.2444	72.2285	78.5725	59.6565	62.9923	68.8065	64.943	57.5586	69.5134
17824966	44.7106	28.0433	28.7355	26.5077	24.8096	23.0179	24.6605	27.118	28.2379	25.4238	25.2158	24.162	27.6065	24.379	26.6262	27.1875	29.5266	35.1226	28.4148	27.5097
17739583	284.412	282.405	278.961	252.777	229.201	295.246	311.875	296.703	288.138	262.744	268.543	268.23	257.601	238.178	218.323	321.648	329.563	367.059	367.462	314.116
17605251	19.3548	15.3059	18.2291	17.2058	17.7706	31.7562	20.0316	26.5119	22.3101	24.37	16.5406	21.3998	25.2506	18.6291	17.5847	19.3865	19.8436	22.35	17.4994	21.7313
17765118	380.759	436.768	373.746	396.851	397.139	461.844	461.426	427.474	416.785	432.621	383.699	398.817	442.698	399.57	411.311	486.92	513.628	478.062	442.74	419.53
17740584	844.13	846.386	875.382	988.939	947.519	1035.33	1088.99	837.523	901.559	862.441	921.526	1003.62	614.147	985.261	851.18	982.865	957.135	946.976	1049.31	943.171
17849503	44.5348	38.8058	37.8893	42.021	44.2652	34.1346	37.3543	45.89	42.7415	42.8377	40.3457	45.5866	54.1751	37.6603	46.7815	28.7195	34.4699	34.9634	28.7314	31.9001
17825068	22.2852	22.4811	25.4387	24.5375	28.1722	21.559	23.2247	23.264	24.6004	24.1611	26.424	31.7971	25.8178	22.9946	22.1176	22.1403	23.0507	23.0791	31.9714	28.4452
17790544	1457.1	1627.6	1413.56	1520.11	1503.67	1660.46	1701.35	1995.05	1873.23	1858.18	1558.77	1525.8	1695.28	1467	1472.35	1705.95	1856.33	2098.28	1907.28	2107.84
17605253	60.9342	36.1086	38.7011	49.3045	40.8394	39.562	35.5208	65.4417	59.6612	53.5684	48.3676	42.016	45.0502	42.5047	25.9342	60.0297	71.2024	57.7792	44.9189	53.9154
17629677	292.959	354.161	310.727	229.375	308.347	29.1961	29.6792	35.9242	36.1489	37.1064	266.755	225.623	225.494	264.989	192.736	26.0621	26.5859	32.7551	28.9485	38.7419
17874928	25.7315	26.3453	26.3633	25.8186	23.7044	28.3282	30.1134	30.5924	29.9758	32.3694	25.1375	26.819	23.2742	26.906	24.0455	28.586	30.5859	34.3707	32.0684	31.5376
17874930	2529.48	2032.2	1871.41	2549.47	2076	1527.13	1473.47	1884.78	1962.17	2257.12	1963.94	1964.7	2768.41	2403.09	2441.49	1617.09	1377.2	1507.29	1662.31	1741.84
17825071	54.5948	42.6094	42.0744	58.3116	46.5737	34.0275	36.1936	26.3478	29.022	22.1125	38.8015	62.4311	47.8647	42.4708	57.6074	42.5	48.4905	29.7505	38.5979	25.0728
17605255	23.7504	18.7309	25.522	32.4951	31.2943	27.9913	29.4245	31.8084	38.0482	35.4796	31.7894	28.8658	25.0694	20.9134	34.66	32.4151	25.7106	37.6136	33.675	29.2233
17630680	1232.51	1175.6	1197.96	1083.96	1255.42	418.608	396.632	748.159	602.484	592.12	1053.24	905.822	1489.79	1154.08	1063.35	410.984	473.588	681.137	500.758	634.982
17824972	30.0879	34.5101	34.2429	28.3593	29.5473	28.8851	25.1211	20.6111	18.1052	18.9549	27.2033	33.8544	25.4717	27.6334	35.7994	24.7397	27.6855	24.8122	25.5622	18.5524
17874932	18.083	15.8882	16.0201	16.9633	18.4086	15.2808	18.3226	15.9823	17.247	16.1098	18.3732	21.9828	17.3751	16.4071	18.1824	17.3881	16.4038	17.222	17.0193	17.2735
17740589	19.9544	20.2037	21.1941	20.5801	20.7287	20.2343	19.9211	19.9528	18.3074	18.8431	21.7945	19.2213	25.1591	19.0445	21.0384	18.3934	19.0519	20.8176	18.5041	18.7222
17739600	636.649	637.411	659.497	593.842	556.606	537.573	496.327	605.634	623.654	612.175	558.124	550.207	646.466	599.331	581.966	546.226	533.149	657.294	596.981	589.866
17739589	44.1051	27.0121	30.4185	44.0854	39.2322	34.152	41.2477	50.0925	48.2378	45.9078	45.3518	29.7506	45.6709	38.251	42.3701	37.8958	39.4054	40.5908	41.4416	41.9379
17715165	46.4213	45.5445	44.148	48.5757	44.5213	39.7091	41.4317	43.9736	46.4036	42.0178	50.0498	43.1095	56.9707	40.7187	42.872	38.0158	42.8349	42.7777	39.5556	52.2191
17605257	162.343	182.482	184.299	151.795	120.043	179.583	149.715	295.987	208.839	388.444	58.352	105.885	201.52	203.246	166.919	184.493	174.459	319.905	230.828	261.425
17824974	46.0699	43.8527	45.7596	46.3774	50.8527	34.9248	38.4756	32.9687	25.9559	26.3267	44.1624	54.0248	51.2911	47.0911	48.316	36.4883	41.2122	39.6144	37.2334	29.8195
17800550	55.2023	49.2827	49.767	50.048	54.2448	54.006	48.4011	52.6677	51.7537	52.1644	59.2552	51.2883	50.9775	53.3388	46.5377	50.6274	45.7508	51.3614	47.0285	47.1058
17789549	104.448	115.764	112.049	104.1	105.639	112.415	92.4993	127.076	130.537	185.69	101.86	121.68	81.7962	114.669	124.387	120.225	110.794	109.304	114.755	135.528
17655217	201.381	191.436	176.744	174.797	139.034	244.719	275.276	269.07	251.732	228.716	190.155	178.556	212.271	163.809	133.014	265.41	206.71	320.31	286.936	249.502
17874934	24.3549	23.3281	23.4211	23.3035	24.7629	23.8874	22.6218	21.4645	21.6856	18.9778	25.164	23.7713	24.7377	22.0934	25.0913	22.3123	24.0402	21.5757	21.1997	20.2725
17850510	401.959	380.227	481.397	398.892	418.383	493.166	421.891	311.516	402.708	368.453	386.943	377.447	342.77	415.671	433.386	424.395	447.753	361.835	415.319	316.42
17825075	24.2173	21.698	23.9772	21.0396	22.9273	20.4666	21.4744	21.4545	20.6299	21.3672	28.3509	26.1739	23.9977	23.988	21.7301	22.4419	22.1153	21.7064	20.8516	19.0993
17715167	142.594	167.392	151.276	160.654	165.892	145.464	143.215	147.273	143.655	137.963	151.019	168.366	134.394	158.554	159.959	155.78	150.09	141.558	153.349	170.09
17605259	33.3985	59.1902	68.0494	48.1723	48.7824	48.4804	75.0927	125.616	138.204	132.531	51.9896	46.2035	41.822	26.5951	67.0987	59.8477	93.2077	132.216	105.496	106.442
17740603	219.607	239.658	181.299	278.522	229.575	243.286	272.23	283.77	260.938	248.438	219.607	171.605	260.661	237.325	213.475	249.23	221.447	282.686	254.41	310.953
17740593	22.6513	23.6601	21.7537	28.0994	20.3098	17.9367	23.9994	21.3039	23.5051	22.5184	20.1166	24.1877	24.3343	24.7396	21.6918	20.2868	19.5433	21.9664	19.9186	25.0455
17605261	168.931	158.802	234.902	195.195	124.027	212.24	182.978	346.383	335.013	402.391	181.835	167.384	137.429	199.743	269.053	224.851	193.252	343.344	256.294	265.219
17874936	46.3654	40.2511	50.837	58.1891	53.6278	30.3664	46.3786	61.4476	74.9405	48.8956	43.3514	48.5517	57.3444	52.1976	54.0249	38.0034	31.866	48.9265	39.1209	51.6448
17824977	54.6537	55.0224	49.4933	27.5419	55.567	39.185	43.912	40.638	46.2513	40.5976	43.9037	56.3455	43.8996	47.2988	44.6317	51.0518	44.4761	43.0485	35.9573	43.2319
17605263	61.4471	92.9496	82.9955	82.6226	69.1757	107.956	79.0439	175.222	199.163	161.813	50.1937	46.5062	130.076	111.475	75.5125	108.935	130.373	151.883	133.29	170.501
17849514	35.5522	30.1891	55.1394	54.7922	40.1713	29.7594	32.7835	38.1449	37.9813	35.901	27.3644	54.8293	30.1588	38.3443	45.3354	23.6909	26.298	28.8716	27.264	25.7966
17655223	101.288	101.418	98.9954	124.015	101.668	80.2742	97.4381	70.7148	92.6786	89.4793	83.2053	85.5366	104.635	81.3469	96.9468	89.8132	88.0536	95.5425	88.4154	93.9257
17825081	30.1343	27.4633	36.9631	27.8833	29.5139	30.1443	33.8755	34.0004	30.4382	28.7421	27.0302	41.4952	26.561	31.9389	39.7375	24.7556	23.1661	25.9617	27.3185	34.1366
17824981	19.6757	18.7379	21.3131	17.3604	17.8472	19.8279	19.7692	16.8294	15.8492	16.6103	22.0168	19.8462	20.5319	20.4687	19.5194	20.5127	18.3802	18.3888	18.9977	15.3759
17740597	17.5044	15.3936	15.5228	15.6688	16.0446	17.3458	15.5376	13.9588	14.5852	14.0438	15.2641	16.1174	14.4052	14.838	14.5764	15.1842	15.6563	15.307	14.6468	14.9662
17739597	404.892	348.511	346.015	455.086	409.191	272.399	303.259	298.517	260.972	273.071	341.134	425.693	369.301	373.813	436.849	218.76	307.183	258.247	274.361	236.738
17605265	242.431	213.885	273.705	194.183	209.649	272.306	197.644	367.626	431.312	587.94	233.785	129.445	165.917	173.769	235.378	294.023	244.735	389.394	319.269	291.698
17629690	543.312	638.812	562.642	575.949	435.82	29.7495	37.3779	49.5124	36.5483	44.8313	452.971	406.258	494.485	522.499	373.858	32.0737	35.4069	29.2732	24.9824	40.7199
17850516	441.416	426.341	475.16	468.097	509.98	524.402	465.595	414.623	522.992	568.046	512.275	573.781	399.741	534.767	633.217	478.812	435.314	353.782	460.955	418.992
17715174	269.131	275.252	261.555	295.284	279.903	234.383	216.92	188.109	168.409	191.745	284.469	278.2	245.851	294.82	302.039	219.354	219.466	207.149	217.786	204.92
17629701	147.089	222.33	148.572	210.441	156.691	29.57	33.3266	25.8597	30.3416	33.2668	132.88	131.17	154.75	144.823	132.475	28.9172	27.0935	29.4126	32.2204	31.7578
17740610	101.988	111.747	96.5669	126.634	110.495	134.021	123.953	91.8379	105.265	103.371	112.556	99.7571	92.3882	125.933	124.209	125.31	147.143	122.512	126.435	100.237
17679651	2091.22	1831.69	2001.36	2092.6	1899.41	3075.45	2291.39	2246.74	2768	2899.81	2326.39	2212.94	1688.93	2295.14	2419.7	2498.88	2144.14	2038.26	2516.81	2146.46
17605267	149.92	115.336	167.679	120.45	124.355	130.488	101.923	132.012	124.58	134.324	63.6544	116.84	125.399	102.286	113.812	73.3159	128.032	135.881	159.983	136.633
17825084	25.3987	34.0563	21.7308	24.1464	21.452	24.9335	22.6964	25.4678	22.7903	29.6456	27.3162	30.9764	29.2046	24.7199	26.1203	22.8641	22.5854	29.0922	22.1316	23.2633
17800559	53.8198	49.1118	53.347	61.0193	54.9386	49.4835	52.2795	65.7066	57.8606	50.0804	52.7075	46.0853	57.6308	54.3681	61.0688	49.792	49.32	62.6685	49.7368	51.5489
17790560	50.956	51.5287	61.2242	73.3934	70.6438	46.6909	44.7688	52.4285	53.4922	49.4664	59.0337	69.2937	51.1887	61.9519	63.6958	44.3351	40.7784	42.438	43.1825	50.7026
17789560	1011.99	996.193	1012.69	999.019	1119.74	1144.3	1224.78	1262.55	1050.58	1062.89	1077.93	1035.55	1008.59	1158.41	1094.42	1129.32	1191.25	1183.51	1148.74	1203.65
17630693	134.106	170.628	140.269	187.78	201.434	71.2218	50.2458	35.9732	50.9248	59.1192	143.079	185.899	100.698	179.513	224.942	59.8075	50.5114	48.4775	50.2273	64.4489
17655227	26.6382	24.4221	23.1765	25.1196	24.069	23.7248	24.082	21.2303	22.5551	22.0477	26.9249	29.3833	23.4973	27.5068	24.4034	21.4733	23.3124	22.5706	24.3146	24.3643
17849519	49.8657	45.9012	70.5471	55.9417	80.9516	47.3282	51.8344	52.1161	60.3372	77.3112	64.4778	45.8225	64.232	49.9392	61.031	58.1066	44.9959	54.5903	52.7381	66.1325
17824985	35.7374	36.2062	33.4566	38.9014	32.2304	29.6924	36.9516	23.8762	26.9492	25.4085	31.216	45.3846	28.5548	36.7442	25.9228	29.5993	38.4038	23.8022	28.4161	29.8865
17605269	50.9858	21.2405	55.1759	48.6243	86.9888	60.9731	52.8058	119.096	109.285	81.7683	47.7559	44.2773	85.5577	62.8747	47.5044	77.6301	50.1004	84.0396	84.7231	90.341
17605271	1967.99	1623.08	1741.45	2022.34	1786.22	1332.23	1484.12	1702.92	1564.33	1453.32	1654.1	1574.56	1918.71	1954.43	2114.41	1466.59	1380.64	1905.62	1704.54	1427.31
17874946	21.1242	19.3025	22.3451	21.536	20.1488	20.078	19.1648	20.0417	18.8286	19.9058	20.6737	21.2297	20.8737	23.1049	24.8546	19.0534	21.0691	19.3807	19.7825	19.5464
17849522	25.678	27.0629	27.7537	23.8232	24.7627	23.7655	26.0801	21.4882	21.8888	21.8785	29.7955	24.2103	23.2968	25.7935	25.1627	23.4318	25.2387	23.962	24.7776	22.1024
17850523	242.835	237.103	233.862	245.316	259.194	225.014	228.689	255.926	251.664	256.297	241.277	266.361	246.594	267.391	267.244	258.485	233.859	240.052	248.54	246.981
17825088	30.0005	30.2803	28.78	27.9578	33.6655	31.4165	35.896	31.3262	33.7866	29.3288	30.0328	28.1318	29.5832	33.1291	28.6927	29.9451	26.666	29.064	33.4879	28.9169
17824988	22.6667	26.3059	20.9793	20.4372	21.3608	19.861	19.4565	16.9365	17.4859	18.1016	22.4281	24.1654	22.9913	22.6945	21.5037	19.9505	21.3355	19.2095	19.9134	17.5451
17765139	24.0028	26.1003	26.2511	26.8026	24.4486	23.9702	26.9592	25.9519	24.2691	27.2977	24.8955	22.8681	22.4281	24.9042	29.1978	24.1467	29.231	24.7354	25.3993	26.3538
17605273	114.979	138.799	148.063	158.592	123.502	142.292	111.584	105.999	210.736	171.484	159.222	106.828	154.664	141.3	146.685	105.704	156.46	145.034	118.236	152.212
17874948	25.989	26.9512	34.2744	25.6945	23.8442	18.0402	20.2372	22.3255	19.2554	21.7264	26.2409	29.0015	29.3427	24.8534	23.5292	21.5537	20.7784	20.3393	20.754	19.9252
17849524	71.0552	47.2922	59.5668	69.4416	56.8901	60.4425	77.6909	55.8437	53.8552	53.4144	56.7717	62.4901	71.4754	73.83	44.1385	43.2121	61.5011	42.1942	42.6463	39.741
17825100	22.2292	22.9706	23.658	22.2066	23.9656	22.8712	22.5291	37.7507	29.9238	33.0963	20.1188	23.4182	21.4539	21.1421	22.2131	22.7053	23.0327	27.2337	24.8711	26.1244
17824990	20.2128	17.5338	29.9385	63.6644	18.4405	24.2095	23.2289	37.4981	24.4682	24.0167	22.6718	31.9929	60.7163	33.8474	39.1212	41.3971	20.5948	22.9442	26.7812	26.2247
17715182	544.679	538.484	497.175	456.413	463.91	951.355	1057.03	996.951	1030.59	741.422	476.674	509.872	530.471	455.207	442.4	965.984	1033.17	1217.24	1158.94	1122.66
17680657	65.5823	71.4424	69.8887	75.93	68.5884	60.7496	62.4328	54.8254	53.2746	52.5523	73.7428	86.152	72.1444	76.5944	76.2058	67.1436	71.2082	72.4551	68.32	59.4951
17630698	373.568	412.654	461.981	385.593	309.949	281.097	291.749	194.823	207.915	249.136	496.097	471.847	384.472	500.584	410.816	335.486	298.938	219.498	283.819	205.756
17655233	27.0772	25.8897	22.2596	25.1136	23.9406	24.9941	24.2948	23.8201	23.0403	22.759	25.3016	23.3888	25.9097	23.967	23.9739	24.4347	29.0955	22.0724	24.111	22.2626
17874950	228.106	222.032	233.68	211.269	251.486	308.254	298.799	287.946	262.175	283.908	236.861	206.342	142.751	212.063	197.116	336.72	311.709	228.131	271.399	247.81
17825091	63.8255	37.6362	83.0313	37.7798	62.6299	45.5685	42.6154	31.2622	23.5102	29.1248	41.1456	38.1019	47.6519	64.094	124.894	38.906	30.8886	31.3382	29.5853	29.0284
17629709	2068.65	1953.68	1691.11	1855.8	1712.67	1302.38	1239.72	1982.62	1866.65	1817.12	1511.96	1544.66	1948.4	1964.22	1756.66	1399.23	1213.42	2146.29	1546.17	1597.6
17630709	35.8673	37.1529	33.8802	37.9908	31.5099	33.7268	40.2599	32.1638	30.0613	36.9883	38.351	35.9188	26.5534	31.576	32.1221	26.2234	31.2882	32.7215	35.7067	34.622
17800567	2602.95	2880.87	3015	2652.96	2959.54	3264.48	3026.39	2793.99	2816.31	2894.11	3195.54	3126.19	2587.13	2998.38	3065.92	3020.9	3083.27	2860.52	2932.96	2977.28
17680659	186.675	209.829	262.6	79.4108	269.553	35.372	36.3109	35.1561	30.258	36.672	267.849	321.699	175.183	74.7817	142.604	32.9888	39.0675	35.8575	35.3704	37.507
17875052	21.1097	18.5109	20.3016	20.3484	21.5448	19.7485	21.1122	20.8093	22.4365	20.5092	21.4467	22.0965	23.6624	20.1913	21.7458	20.65	20.4767	20.8235	20.7053	22.4916
17824993	23.3535	22.6277	26.9107	24.3806	33.8564	21.7771	23.7257	24.9367	27.0919	23.7891	20.5839	24.2417	26.2728	21.9867	20.5342	22.4496	22.6403	24.4972	24.0758	27.6068
17740619	35.9342	28.2563	30.902	24.6067	28.305	28.623	30.5922	32.339	37.7394	40.1016	34.7533	29.7427	35.5343	28.8031	38.1677	34.314	32.8703	40.466	26.5411	33.2818
17605277	76.5599	71.0315	79.3436	101.921	98.0685	82.83	89.3543	62.6538	76.7681	171.13	75.6397	96.2806	92.6621	147.088	112.637	62.3782	71.2354	83.9593	54.6042	107.472
17655236	38.5707	35.8083	39.9989	36.9582	42.7421	37.1505	29.9279	35.4095	37.326	30.9303	41.9797	41.7981	49.6966	38.5683	43.6748	28.8451	33.4114	36.1696	33.8766	41.1212
17825094	29.0747	34.7332	28.2806	27.5124	25.1756	23.3298	25.8579	20.9383	19.5633	18.9464	28.5295	29.0978	25.5637	25.7338	30.8376	25.3311	26.2798	25.5038	24.0226	22.9568
17849529	21.971	27.729	34.2061	25.8614	27.7976	17.2554	29.0665	22.1133	39.3233	35.553	24.467	23.0928	23.9118	20.8816	30.5364	23.3937	25.3919	22.8819	28.6351	28.6093
17825105	30.1263	30.3528	30.3572	27.0867	25.4796	28.5329	28.4722	22.8128	24.773	27.7931	28.803	30.3851	28.6241	28.5214	24.3042	24.3241	26.3735	26.9554	25.0853	28.3702
17605279	56.1291	103.89	92.8291	86.8444	89.7543	73.4147	83.7492	170.846	138.111	156.255	52.9246	33.1094	57.8404	65.4176	105.933	106.304	84.7729	156.049	92.6069	105.399
17875055	77.5365	73.3746	79.1238	89.5265	88.3077	83.1069	59.3353	93.5285	75.8338	68.9011	93.5857	93.0366	84.6221	82.212	82.4525	66.3078	65.2774	70.4192	70.2302	91.5976
17824996	45.9495	56.6524	44.5886	43.7453	54.9192	42.1496	41.7495	36.7664	36.9975	38.473	40.6109	47.0111	49.1908	49.0119	50.638	41.063	46.4487	42.9612	43.534	35.5858
17789572	247.422	269.941	358.809	169.94	311.57	537.077	876.552	728.453	381.784	474.264	177.718	171.012	254.186	180.136	169.631	714.539	820.132	1177.43	1036.59	685.132
17605281	49.4122	19.8294	30.9811	78.2229	29.8	16.831	21.4664	28.647	39.0443	29.4409	27.3854	17.8488	27.9961	25.1921	28.2593	28.567	25.6066	43.854	27.211	28.9399
17825097	150.002	30.5147	21.5916	21.887	18.352	15.3583	14.6056	14.2671	14.4055	14.4251	18.6021	17.6421	26.2281	16.1568	16.6249	16.1938	15.2138	14.1307	14.2017	14.213
17765148	119.998	118.472	148.464	145.949	109.946	154.108	132.822	155.675	166.595	156.544	142.388	107.27	142.95	133.623	136.159	131.214	142.558	136.734	147.435	133.422
17850533	72.8027	81.5981	64.8797	77.7912	88.957	80.5963	81.8785	161.493	155.676	187.893	63.5471	58.5108	78.8859	73.5114	72.1326	76.6502	73.2819	72.2524	117.87	97.2815
17825108	110.879	43.1267	47.6054	73.8787	39.6174	39.6954	31.9459	38.0968	40.9389	32.5814	48.6118	43.5865	39.1813	36.274	55.39	37.2109	27.8877	46.6758	41.3111	43.0237
17824998	18.8312	20.3259	21.0855	18.6019	21.8789	19.3794	19.8965	17.6328	17.3769	17.1923	18.6912	19.2592	20.2838	18.8581	21.0324	18.3469	18.3693	18.9434	21.2387	17.4763
17605283	24.5006	45.4493	38.5101	45.3569	51.262	68.7859	40.6046	118.115	92.2271	101.016	43.0337	41.5073	42.8785	73.6357	33.4192	89.8693	46.5598	111.268	61.325	61.579
17630717	297.307	251.668	307.896	240.527	226.107	237.369	242.521	241.369	240.607	226.958	248.928	249.37	260.789	249.235	247.626	258.021	237.278	260.771	259.755	230.859
17849534	138.879	146.486	127.468	134.745	137.901	145.169	140.252	113.924	109.894	128.452	154.135	166.837	97.6697	140.778	196.976	147.806	162.697	132.902	144.08	119.226
17740626	28.6859	28.4358	27.5216	27.4394	26.3718	27.4321	27.0008	25.9882	27.8229	28.2632	28.6477	26.0502	26.7475	27.9075	27.7815	27.6777	27.8037	26.8473	27.1099	27.9683
17655243	1229.94	1157.22	1048.92	1399.96	1331.33	1534.72	1453.48	1213.43	1356.3	1328.98	1184.1	1356.21	1226.15	1269.91	1121.23	1437.56	1346.18	1296.93	1354.73	1285.75
17850535	64.9767	61.1302	58.7799	56.4356	46.6127	262.896	306.795	261.073	223.622	176.195	48.7077	58.0402	61.6481	31.3209	41.4273	233.497	261.892	249.146	253.877	189.45
17825111	27.1464	35.7599	26.7645	26.9384	32.4926	28.641	25.629	26.6154	31.5934	28.3133	26.1374	37.0928	45.381	30.1641	31.5911	25.6299	24.7764	28.4705	28.8484	32.5647
17715193	19.4693	19.1628	15.2636	20.5527	20.1646	16.3375	17.1296	16.5664	16.1973	17.3239	19.1055	19.8877	20.854	22.2015	18.2723	15.894	14.9342	15.472	16.1577	15.8397
17605285	25.9159	35.0309	44.4628	34.3999	61.0161	45.6653	50.1677	133.968	78.4689	119.446	36.4974	33.2257	32.5378	34.0863	39.3797	47.315	63.0375	91.9039	60.4987	84.4481
17875061	3513.65	3650.97	3792.56	2121.48	2990.01	1768.53	1707.95	1600.64	1607.38	1754.82	3704.56	3715.46	3420.63	2464.16	3357.67	1874.22	1780.46	1508.25	1622.62	1596.78
17874961	89.7372	98.3122	71.4478	90.0023	75.567	201.192	147.316	169.411	194.004	202.153	83.3767	77.1403	81.2383	92.5706	80.2906	162.355	156.171	143.604	151.992	170.308
17849536	277.717	256.045	224.056	290.623	285.576	351.202	356.441	341.424	367.024	379.41	296.189	293.959	305.749	278.31	255.992	379.607	354.471	318.342	309.714	357.883
17740628	218.786	170.924	204.423	153.514	175.861	299.983	237.262	189.634	215.88	248.686	186.573	208.534	154.956	174.226	206.609	252.389	236.071	182.173	216.762	197.587
17679669	34.1036	30.9425	39.4525	28.2447	33.0736	34.1864	33.532	34.0478	36.2377	35.1006	34.3047	34.7066	40.1083	31.9303	36.9752	35.7027	33.7242	32.0555	36.3531	36.4649
17800578	96.3849	82.1398	90.21	103.152	85.8898	85.2727	92.685	109.396	114.91	118.207	90.0717	84.6956	91.3932	85.4738	97.2283	84.6655	86.8465	95.9992	99.6496	103.721
17790578	54.0174	51.2979	69.6881	49.8619	50.7062	53.5388	56.6628	55.6639	51.7343	51.2819	60.5399	52.4048	46.2085	54.3847	60.2537	50.6284	48.4783	92.4683	70.005	79.0224
17715195	26.2639	23.8961	20.71	22.4493	20.167	22.5254	21.1208	21.4807	21.8586	23.9093	22.8766	24.1651	21.6745	25.0813	19.661	21.1926	20.1945	23.2295	21.8715	22.1679
17679671	63.9833	54.3659	58.1524	76.089	43.9449	75.9678	45.8187	109.229	95.2335	153.737	56.1861	55.5149	60.1033	58.8713	28.7175	70.1245	53.5147	69.1749	62.7556	89.8027
17605287	159.212	146.3	300.611	179.768	173.496	237.902	179.105	296.38	444.462	405.12	257.73	150.481	167.849	156.631	241.66	242.373	213.799	319.913	242.41	286.413
17715197	46.4965	43.2242	42.1099	48.7211	53.0907	47.372	41.1432	44.0167	46.9507	46.008	48.1706	44.7578	64.4128	46.3062	47.169	36.429	39.6459	41.9241	45.2218	41.1841
17680673	67.2247	82.8941	93.382	81.5235	94.8657	91.7848	117.755	82.6768	75.8495	70.3384	74.3469	98.7262	73.1838	88.3214	81.592	95.2772	75.1272	76.0106	63.6499	80.2809
17679673	358.933	357.527	384.78	370.229	387.835	292.538	278.096	315.194	309.509	309.888	339.596	358.431	375.486	385.038	340.628	279.966	313.495	335.04	328.048	338.305
17605289	25.9005	34.2873	46.8834	44.3489	36.0046	39.6188	40.2702	80.0403	45.8227	50.3429	38.3487	43.3612	37.8331	41.3163	64.1527	35.307	44.3441	36.9604	43.7739	57.5754
17630724	1302.74	1361.27	1323.56	1045.18	1031.75	1567.86	1632.24	1564.26	1536.27	1413.51	1270	1251.51	1301.68	1166.21	1202.79	1643.62	1630.93	1634.38	1600.82	1571.89
17605301	404.675	320.175	242.888	269.83	376.716	228.471	313.444	313.583	258.691	222.014	258.46	331.255	376.155	372.141	359.185	204.161	229.571	279.883	253.134	233.903
17605291	60.2439	53.2517	61.7345	62.9744	58.5088	60.8396	55.4378	87.8466	67.6364	57.0338	56.067	54.4681	57.4666	60.0123	58.5823	54.8912	64.547	53.3605	56.172	58.0772
17825118	32.4518	28.8223	28.4112	28.8367	48.1344	27.4951	43.9597	26.8576	25.0015	29.0344	28.2961	43.444	22.7138	36.3966	39.9124	20.6257	31.9993	34.7641	32.9333	30.693
17790584	1196.99	1219.65	1192.17	1132.95	1287.32	1289.4	1326.07	1065.81	1035.91	973.848	1275.44	1248.34	1087.07	1334.5	1316.25	1384.81	1336.84	1170.23	1278.52	1223.62
17605303	55.9005	52.0782	63.72	55.6736	61.5869	55.386	52.925	56.7839	41.8874	53.9914	55.664	59.4424	59.6795	50.9985	57.3473	46.8007	52.0234	59.1425	67.781	35.7001
17605293	31.5767	27.7599	32.6184	27.6468	33.3182	27.3677	40.4868	60.0739	43.8988	70.0239	25.9753	36.1983	35.1535	41.8508	43.9438	39.1225	36.661	39.1473	57.843	41.1691
17629727	101.747	63.4663	86.6443	100.537	90.5047	81.5114	72.9609	104.23	98.5542	100.019	84.1728	77.868	93.3781	86.5278	84.8981	62.8842	73.9616	89.9796	85.6447	105.466
17715212	745.151	782.636	864.803	776.933	829.094	1284.35	1233.3	1060.2	1066.79	991.993	790.628	804.929	753.318	826.714	784.532	1214.93	1159.22	1168.89	1221.04	1228.2
17789586	80.5732	83.3649	85.3367	76.4192	78.7263	72.5238	75.2183	67.6935	60.7219	47.6633	77.6731	93.3903	79.4225	75.9749	84.0006	74.2173	75.0008	67.2418	68.584	63.2716
17605305	56.572	53.9844	83.1355	40.2983	38.7274	80.9711	47.826	71.6882	151.182	66.7511	45.5329	56.1092	50.6908	44.8716	89.9155	67.2469	55.6362	131.659	94.0185	124.723
17605295	88.2499	64.0374	112.67	100.45	35.0054	54.1617	39.1993	51.342	64.057	95.3451	46.8652	45.2372	63.0576	54.0933	50.9588	49.1066	50.8081	94.314	51.3035	47.3183
17825122	19.4979	18.3525	20.0227	17.3624	27.1605	19.2023	17.693	17.6459	17.8171	21.3627	18.8335	19.6928	18.2164	18.1973	21.1767	16.4215	18.3985	17.1843	18.2211	19.6212
17800587	79.3364	82.5234	94.3711	86.9996	101.036	82.7302	82.7161	92.4205	78.9916	74.3375	108.987	96.513	96.7252	94.0978	98.1978	87.4278	92.105	95.6159	91.9059	83.5313
17680680	50.3581	55.4406	56.7411	60.296	59.1185	199.939	170.742	196.729	260.001	238.213	39.67	39.293	73.5344	51.894	46.1433	201.225	158.813	143.879	151.235	153.067
17789588	681.155	842.887	912.669	825.813	868.691	673.736	511.429	423.019	499.15	610.169	911.95	1014.14	616.74	755.19	826.017	600.754	578.959	386.851	504.482	481.791
17739640	211.333	162.726	125.975	225.087	158.894	125	73.6497	101.261	128.151	179.292	227.963	202.119	211.337	194.364	291.264	85.4472	59.5119	79.0803	78.5908	80.7379
17605307	33.9126	34.4064	33.0098	36.72	39.2227	26.2928	35.6694	27.3857	36.1307	32.4567	34.8863	29.62	34.7507	49.2088	35.7074	33.3757	34.8784	54.7483	32.8533	37.4204
17605297	80.4807	175.78	95.3573	80.6344	53.1742	112.634	64.9349	63.5604	78.4134	115.906	103.681	81.2554	78.5041	85.5895	78.3429	58.7578	117.996	72.288	72.3075	87.6984
17800600	526.689	479.397	601.187	481.46	542.529	587.8	513.847	509.667	502.218	514.942	581.419	569.318	409.596	544.674	501.64	579.717	587.752	444.714	514.706	474.403
17655257	23.9007	25.7073	21.7118	22.9018	25.0188	20.7244	19.8517	22.1895	19.8442	20.1742	25.0953	28.8769	25.8414	27.4629	28.4447	22.6196	20.9516	20.7524	21.7451	20.5044
17849550	459.248	482.392	406.077	459.198	407.311	259.14	345.501	451.379	327.419	323.332	420.498	389.222	632.46	472.23	389.912	296.167	307.81	416.696	381.137	435.748
17825125	29.5009	29.5292	31.08	26.5338	29.2697	25.0484	25.0588	25.321	25.1412	25.8313	30.7229	30.0099	30.901	27.0272	26.8673	25.0162	27.141	27.0532	26.2425	24.2851
17605309	105.815	78.1094	90.009	66.537	108.388	122.001	93.8839	161.811	224.109	174.14	105.123	75.6284	106.285	89.0706	98.3136	110.636	81.769	146.056	103.731	175.82
17605299	78.206	60.6789	98.6194	86.3081	73.7	93.9568	117.317	139.769	145.231	252.755	73.8068	31.3766	56.3002	114.875	84.2634	70.9929	96.8133	197.593	122.621	203.949
17790592	23.7047	24.9522	23.2348	25.0789	21.9742	23.1956	20.2346	18.8373	21.2218	21.027	22.9101	21.4849	24.426	20.9372	23.4408	19.9751	20.0583	20.344	21.7254	20.0015
17605311	63.0308	44.8906	53.6659	65.5241	64.5019	80.8367	68.9499	57.1808	63.4936	69.1891	48.4581	80.861	71.5103	47.6787	79.436	63.8108	69.4859	74.5165	63.4129	78.7619
17655259	19.8445	17.9235	18.8473	18.9355	18.794	18.4653	19.4452	17.8981	17.9564	17.6082	21.3494	20.3041	27.2064	18.9779	18.585	17.3822	19.1908	17.8688	19.968	18.3494
17790603	41.0549	29.0203	40.8227	37.62	33.5631	28.6675	29.5152	35.2426	31.471	31.3692	40.073	38.3024	40.6108	28.8671	37.2568	27.585	32.2248	28.1366	34.0388	36.9929
17765168	925.979	990.207	839.296	974.476	903.981	1048.8	1036.86	1103.12	1081.16	1078.09	927.994	861.593	961.101	925.296	917.422	1030.05	1062.54	1234.12	1099.8	1083.41
17740644	54.0736	56.4665	42.4392	52.3502	49.6781	47.9402	34.6711	36.176	43.7034	35.1451	58.0891	61.342	60.3102	43.7057	61.6251	43.8312	49.8474	48.9966	41.7914	47.5421
17875077	210.863	227.539	187.946	188.713	169.258	240.173	239.37	258.628	252.018	235.882	192.327	178.286	239.186	208.257	167.841	245.774	248.963	283.171	270.431	239.022
17849553	128.852	129.925	109.814	184.609	115.272	106.18	123.953	98.4616	105.314	102.507	141.638	196.394	144.144	109.75	149.611	88.9076	103.132	84.3113	105.662	86.7552
17825128	25.0282	25.7769	24.0725	28.2721	23.8825	29.2657	23.4727	27.8609	38.4544	42.7995	26.4652	26.8033	23.9293	26.7174	24.6574	22.5546	24.8776	25.1878	26.5641	28.8844
17605313	89.6061	31.0252	93.5987	104.036	93.3612	90.6089	84.7206	115.923	194.082	253.127	45.1826	53.8083	75.4995	104.833	107.097	109.642	111.618	144.77	146.795	130.502
17790596	398.015	372.238	335.942	334.155	323.979	779.526	748.832	533.628	552.689	505.348	295.808	348.719	297.952	312.709	268.08	722.401	909.491	574.474	596.494	594.827
17605315	69.4767	81.4129	45.0817	65.4673	39.4	50.7898	66.9155	68.299	57.4869	60.1397	56.1599	64.332	48.2259	49.0163	47.4251	54.7875	46.7522	70.4394	41.8985	72.7546
17655264	61.6065	63.3529	55.5835	93.2939	72.0415	87.2574	76.0786	123.081	101.799	96.0565	59.7708	62.8897	91.1436	70.6955	64.5182	87.3042	78.49	132.459	98.9212	133.893
17825132	18.1411	23.7305	22.0186	20.9329	27.7227	25.5858	26.2404	25.2943	22.3477	21.1815	22.1664	26.5025	24.2736	21.8293	22.5487	23.6431	33.0567	21.7352	23.292	23.847
17715224	61.3741	78.5903	71.0311	81.9855	77.3907	57.6901	62.2855	71.2581	62.6755	63.5683	67.7769	78.4495	77.5891	62.3082	77.8258	64.4139	101.302	58.9462	60.1383	56.2639
17800598	99.4295	125.021	143.178	86.3162	106.532	93.0208	93.7958	119.614	93.6726	108.715	99.8642	131.314	80.6679	99.0265	115.977	81.7692	91.0018	87.2101	78.0051	98.102
17789608	23.5638	24.3287	25.1915	23.3835	21.1878	21.0824	20.9444	20.1437	23.7263	20.4244	23.7469	26.2343	25.5418	23.4753	29.4742	22.3071	23.6931	18.1793	21.9642	23.7983
17605317	159.787	135.842	157.787	88.5974	121.852	187.69	161.431	236.144	192.207	229.798	120.638	80.1977	159.66	102.771	157.672	184.338	127.402	184.704	163.5	207.004
17629742	40.2936	27.773	33.6459	34.4663	30.5755	27.8495	28.9207	21.8861	26.6858	26.0068	43.7036	37.3291	31.2458	33.0494	27.3357	29.5696	23.7963	29.4534	35.0022	29.1631
17630742	981.464	1016.34	890.497	1014.98	858.436	442.371	674.422	845.575	642.287	537.067	711.519	794.009	1057.72	995.831	746.318	686.156	839.095	948.286	880.042	883.971
17850560	291.062	343.706	252.368	306.263	253.355	271.447	235.331	250.514	321.839	299.103	301.783	331.621	365.856	304.165	244.569	289.189	274.363	293.285	288.155	326.633
17849559	285.77	291.834	210.388	255.654	204.875	269.932	278.654	366.992	331.898	268.118	222.501	214.523	353.933	225.221	191.47	285.64	302.65	453.121	327.247	338.693
17825135	17.4111	19.4974	20.0922	22.68	16.7834	16.4037	16.5748	18.7777	17.0761	16.7972	18.8221	17.9091	18.5745	19.7068	18.222	17.3706	18.5742	18.5588	18.3989	15.4417
17605319	86.9839	94.0512	96.0868	80.6431	59.4319	95.3247	92.442	185.081	161.901	127.771	63.5186	72.7856	41.0137	79.8458	86.7564	104.377	76.1995	176.251	146.785	77.2443
17629744	32.7802	39.7872	32.6653	28.7219	38.8309	28.5078	25.7376	27.6837	25.9427	24.4782	28.4651	32.6671	32.3141	27.8916	29.5063	29.6647	28.1418	28.3924	25.8988	26.241
17874985	27.7783	30.7516	37.5318	28.6557	29.7711	25.315	26.9369	24.5182	21.633	23.1205	29.0083	28.3042	32.8732	29.3153	44.3999	26.5433	25.0187	26.5728	23.9095	22.8308
17605321	146.948	119.855	155.108	146.31	157.729	185.009	146.711	261.246	267.024	266.935	124.302	130.367	169.809	108.371	132.578	161.297	168.614	195.501	165.096	238.071
17800613	270.606	306.239	281.056	302.786	281.732	580.942	554.33	525.562	497.861	484.218	292.275	318.188	269.786	308.672	293.742	527.598	543.163	477.226	518.499	536.105
17789613	692.665	673.068	669.323	945.839	766.607	420.979	525.122	335.663	372.206	293.258	665.982	692.89	520.122	851.096	744.433	445.166	443.634	478.752	501.649	442.902
17825138	324.473	101.574	115.41	87.4342	104.564	85.7537	95.2411	76.4733	73.3496	80.5019	109.135	109.472	94.9983	80.8929	116.837	69.9225	83.2261	54.3452	74.3735	79.502
17789614	195.599	189.569	212.298	305.509	230.948	256.956	333.444	178.943	239.388	204.551	212.404	214.637	72.5846	259.256	269.152	313.765	316.654	244.222	306.679	243.323
17679706	268.446	310.305	301.778	308.652	349.247	490.8	451.703	437.89	434.108	500.156	335.414	350.949	280.372	361.924	353.848	456.296	469.85	394.251	449.018	394.518
17605323	201.463	200.899	220.411	187.271	185.692	222.793	166.249	269.616	242.1	244.678	186.33	199.678	140.92	196.703	201.098	177.882	171.394	325.964	213.523	187.219
17875090	23.926	27.2006	25.1636	28.5337	24.3738	23.056	24.8024	24.9069	23.7748	24.9331	25.0305	22.8917	22.4654	24.7885	24.5205	25.5786	23.3312	23.4494	23.8861	24.5698
17874990	87.0582	84.1686	89.447	74.6261	78.2806	97.4869	97.0763	80.8515	83.5732	81.495	89.8109	86.973	84.4516	81.8784	87.9142	85.1726	88.9511	93.9895	89.0768	94.1497
17874989	87.0582	84.1686	89.447	74.6261	78.2806	97.4869	97.0763	80.8515	83.5732	81.495	89.8109	86.973	84.4516	81.8784	87.9142	85.1726	88.9511	93.9895	89.0768	94.1497
17825141	31.686	26.8581	23.2043	24.4195	31.2549	28.2267	41.2357	34.9041	28.3042	28.4736	27.2501	24.8353	41.5778	22.8422	29.3585	31.1805	28.0144	24.2034	35.084	24.0548
17789616	1670.98	1606.56	1621.7	2353.87	1836.04	971.186	1125.72	724.89	802.377	597.407	1598.43	1640.6	1367.37	1898.15	1667.42	924.433	889.591	1085.27	1085.03	948.034
17605325	97.1937	80.5553	77.1423	75.7333	117.387	93.1671	73.3414	91.9308	102.079	86.7427	113.817	95.5075	128.262	71.3329	77.0915	75.7796	84.0828	120.238	105.709	88.7122
17874991	21.2219	22.8428	20.6086	23.7225	25.728	21.0743	20.9647	20.7064	21.9514	20.3557	19.525	22.2545	23.9392	21.9172	20.8417	19.7477	20.2624	21.1531	19.5653	21.3641
17850566	170.942	138.473	150.993	194.045	170.725	156.997	132.954	189.058	172.726	219.276	156.245	150.653	173.768	163.132	184.597	158.233	104.761	194.075	183.038	144.383
17789617	881.745	875.299	824.712	1105.09	979.482	439.987	622.777	423.977	430.343	352.387	831.799	889.212	621.654	1229.22	1018.88	524.101	551.939	564.493	599.002	563.46
17679699	32.1894	26.7612	30.6858	28.0411	25.6131	25.0705	24.7676	27.6027	33.4381	27.7416	27.4392	30.6498	26.5188	27.9725	29.8279	27.1911	27.5478	24.4853	28.1799	30.3805
17875092	61.7826	55.4934	68.1854	67.7366	64.2275	64.5025	68.1364	76.6613	79.8608	73.9489	62.8203	66.2259	73.6497	53.7103	72.6466	56.8188	65.4848	75.7056	73.6987	85.8778
17789618	22.3361	20.8408	18.5779	18.8905	19.9572	15.787	18.5475	14.8428	16.7154	18.6859	21.2951	27.1135	18.8758	17.7537	22.2802	18.3635	16.3508	21.0253	15.8857	16.792
17740660	395.26	355.63	364.752	421.953	407.845	363.836	313.098	261.95	289.436	291.341	339.656	407.768	360.745	395.85	403.762	327.35	327.727	285.514	297.188	279.095
17680711	95.3275	70.6518	84.6591	73.4	69.9525	63.8226	66.7765	66.8828	69.5413	65.8613	80.3064	68.051	67.3764	68.9473	107.577	64.0376	67.9645	62.4329	55.5693	68.0052
17605327	37.4962	32.2611	35.6593	48.9513	39.3289	40.0678	32.906	73.8101	45.6927	47.6229	44.1812	32.7775	50.8662	50.6948	32.1237	30.9912	34.3654	80.2386	58.7825	56.0683
17825144	16.437	15.8668	15.0935	17.3964	16.247	14.9152	17.1233	17.8964	17.8465	17.8319	16.1667	17.8349	15.4981	17.9187	15.9267	16.3802	16.175	16.3422	17.3251	16.9404
17789619	32.173	29.4361	27.0409	28.8674	27.8053	28.1031	31.4047	28.3956	38.6953	27.1383	32.9005	26.2326	29.4103	27.7712	28.6843	21.6987	30.6138	31.777	31.7207	28.3797
17874994	198.396	237.702	191.518	235.402	247.253	217.507	272.359	262.028	236.616	204.587	187.803	186.5	225.203	225.848	212.544	262.256	276.186	299.101	278.109	292.656
17850569	390.407	440.559	414.672	377.785	399.506	520.287	554.121	538.512	497.015	490.851	398.352	404.272	411.414	365.338	386.176	544.23	553.384	544.234	561.478	617.512
17680713	53.1188	50.1079	51.5254	42.4557	48.1549	41.2022	51.9195	43.0996	44.5871	39.8121	50.8091	53.132	52.9633	47.5083	47.3708	46.4579	50.0655	48.2944	46.6072	42.2891
17605329	58.876	31.7691	51.2885	46.792	43.7888	70.1508	66.1727	65.7315	35.9484	76.002	30.5201	56.2978	17.1825	46.0544	31.5837	44.625	26.2215	34.1936	29.9177	45.5848
17605331	134.568	175.279	94.6896	77.7056	133.931	118.243	104.775	202.704	184.054	191.996	63.9387	78.0465	111.616	141.856	148.071	152.066	124.284	230.808	169.717	211.64
17825147	146.328	60.211	86.0127	79.3566	76.5275	58.5147	74.009	68.3793	82.7396	67.4205	64.734	62.1771	73.2418	67.6314	98.6566	65.6864	67.4129	64.5929	69.3306	72.8517
17680715	34.4871	34.0309	36.2653	31.7961	36.9216	30.7543	33.2173	28.3626	25.4333	23.7434	41.2573	43.3238	32.281	32.8175	33.5349	30.2793	33.2956	31.2567	29.4741	25.8348
17629756	37.1137	33.1914	32.765	40.6961	32.6826	34.7065	31.9363	28.6889	27.3654	29.6547	39.0638	43.7131	31.3438	31.7916	34.5754	29.6923	39.6585	29.8092	35.467	33.324
17605333	25.5735	46.4209	53.2882	48.7739	39.6317	38.3057	40.553	55.7506	41.1805	62.1529	52.1578	41.7806	29.2294	61.2154	67.8772	41.6512	39.5335	40.7488	38.3539	47.1793
17789625	31.4463	31.6583	31.9259	30.5278	34.7215	27.0875	32.2034	31.7247	29.4585	27.4197	34.6556	30.0329	29.684	32.1411	33.8382	28.1475	29.1744	27.6793	28.7147	28.5122
17715242	30.2413	27.6921	30.6528	26.8026	29.7859	27.8097	27.0876	27.8764	28.3675	26.9127	28.7061	31.2552	27.139	28.3393	28.4319	29.3556	30.5879	30.8841	29.827	26.1926
17680717	19.8319	19.8554	20.6579	25.0879	19.287	18.9051	17.8884	21.1655	18.2718	19.4659	19.0845	19.5501	22.6772	20.2928	27.7694	20.5501	20.0332	20.403	26.4659	19.9842
17825151	100.226	88.4977	63.0723	83.8932	46.8974	126.528	124.627	82.8142	111.978	88.6957	111.615	99.2855	98.4226	64.4143	110.812	109.292	107.489	82.2228	108.552	91.2441
17739667	52.1203	41.5035	41.1901	50.1757	33.5681	41.718	42.3055	44.5114	35.9949	44.5881	54.3154	37.0302	55.0118	45.6306	52.6501	44.1845	51.8819	35.9183	38.6091	50.6866
17605335	32.8367	25.7247	25.3624	21.5578	15.3929	36.6406	25.0704	28.1068	39.7026	78.6906	18.0698	22.6263	19.249	35.2611	38.1598	34.1933	69.7198	83.0053	105.879	37.3991
17789627	213.876	196.992	226.057	225.928	204.6	236.145	328.637	181.054	132.139	179.269	235.986	208.141	162.032	273.255	242.525	263.778	373.432	195.45	238.288	188.171
17715244	916.971	894.047	912.364	872.573	962.917	839.771	863.143	972.592	998.791	933.51	937.361	983.946	862.006	886.178	881.787	915.707	898.45	871.915	1039.84	1069.09
17680719	26.3428	35.1013	32.8283	34.5703	30.2414	22.5125	38.5168	21.024	28.0824	20.0355	41.1948	27.5448	26.72	31.6679	27.0648	47.5982	31.3984	29.1021	27.3256	25.9379
17740670	45.1313	34.4345	36.8284	44.5636	50.9475	39.7142	41.419	45.5621	39.6161	42.4532	37.2954	36.8189	46.0586	31.4146	50.0779	36.7134	36.4103	37.2197	38.1052	39.4076
17680721	176.133	172.695	165.595	87.735	180.718	40.8556	25.8131	33.4383	39.9952	42.792	193.484	190.593	138.647	123.862	181.078	43.1605	38.9015	34.9522	42.5745	58.446
17605337	31.2647	33.3023	59.3159	32.0761	28.298	34.3663	28.9326	45.5159	51.6394	71.4025	48.4587	35.078	39.7235	19.8298	49.4537	45.5141	56.9422	34.5398	37.1297	84.9681
17630762	26.8053	24.4527	27.8332	34.4197	28.3573	25.1632	23.428	30.9111	36.1802	33.6703	24.5809	28.2887	37.1549	26.3365	23.982	24.7533	24.6945	29.8165	29.6983	32.2459
17825154	22.3827	22.3647	24.1369	26.2355	30.5212	26.7197	23.7547	21.7326	24.5716	23.0703	29.3054	31.2865	25.4996	27.5896	26.4388	24.1524	24.3024	23.0891	24.5686	27.8675
17605339	62.4319	48.8858	122.88	32.7896	57.1716	61.6596	42.614	93.6468	87.543	86.6596	55.6184	75.81	50.9203	46.1817	56.7345	67.4262	41.0484	62.0723	36.0208	52.1704
17630764	343.638	310.402	411.382	300.795	268.701	429.37	366.875	518.639	473.93	602.533	343.045	317.765	294.469	372.234	301.113	394.931	486.254	431.91	469.3	484.377
17849581	70.3839	52.8601	58.3487	81.6318	64.008	58.5786	55.8272	65.001	57.2642	58.791	69.4422	76.3267	75.2555	68.9474	85.3259	39.4307	50.9293	49.0662	56.0292	67.6785
17825156	203.191	217.525	201.771	224.99	226.933	192.496	200.912	240.941	235.251	252.581	193.316	195.258	226.933	244.538	235.765	215.163	198.659	238.505	208.856	232.176
17765197	219.366	190.992	207.253	208.276	183.947	167.756	189.541	209.163	203.971	214.02	160.205	180.856	213.297	186.42	186.165	182.923	183.478	217.179	169.688	193.425
17679724	78.9621	90.6202	93.7038	84.3604	87.8123	83.3691	104.836	87.633	85.3498	92.2724	79.3959	81.1143	76.7601	78.1835	77.5473	72.6889	93.1472	73.8988	76.2291	83.9808
17605341	2790.29	2642.65	2315.4	2079.59	2201.25	1620.4	1317.47	2831.53	2389.39	2321.1	1998.05	2039.99	2949.1	2567.9	2364.11	1842.18	1799.22	3381.63	2080.35	2090.92
17800633	47.9643	41.712	75.0682	40.3269	55.7555	45.2187	41.4625	45.1908	43.1615	78.9645	46.009	46.9235	48.8035	43.3057	102.493	54.7295	32.5605	43.4528	43.3225	45.4863
17715250	234.057	209.335	240.923	191.932	226.375	250.155	236.807	247.028	270.501	267.37	220.487	209.962	251.275	214.659	235.226	256.44	236.942	236.986	228.494	267.312
17680726	440.504	378.887	437.048	434.128	464.934	441.964	460.863	353.226	407.128	357.538	427.501	423.412	413.372	382.663	409.407	412.933	412.614	346.296	366.198	408.699
17605343	54.2985	66.623	61.8924	65.928	66.4389	72.137	70.9051	78.9079	81.9456	115.989	64.2092	59.0513	62.6174	110.475	69.4824	78.9649	70.0979	73.3885	82.9596	77.7607
17800635	182.594	204.719	262.087	130.49	152.633	150.925	150.894	122.695	147.636	142.002	162.087	169.231	183.859	142.571	175.06	150.859	144.998	115.633	134.566	138.707
17629768	35.9526	44.6527	43.0326	31.5783	38.5959	31.1891	31.174	31.8117	28.0287	28.1326	43.056	47.9432	36.667	40.2922	41.8111	32.8628	33.1255	35.3653	29.0674	29.6217
17739677	492.015	511.379	452.189	489.606	442.082	629.195	630.281	429.09	436.096	443.187	540.177	558.387	474.784	531.873	490.854	597.722	632.498	433.998	512.882	421.68
17679728	24.392	21.7027	24.2276	25.1545	32.8002	27.4724	25.2497	22.0356	22.5517	24.8786	24.4035	23.3943	35.1428	23.6615	28.4538	21.9251	21.5871	22.358	25.0111	24.2019
17605345	58.4156	53.9398	52.1709	44.5628	33.4579	50.8633	36.7293	51.5255	54.3711	96.2828	40.3735	51.1362	32.8825	54.7299	57.3323	55.7623	41.1499	57.664	42.1097	75.6915
17655304	30.266	23.8804	33.4991	21.9584	34.6737	183.69	274.604	161.488	172.045	114.698	30.4704	26.0495	35.7583	25.7317	32.095	219.137	255.446	170.33	151.19	169.405
17679730	840.514	656.31	709.385	671.359	663.032	633.498	507.021	670.517	695.519	606.749	680.168	729.099	618.95	676.538	723.352	572.621	435.751	649.059	673.453	733.536
17655295	235.004	273.848	271.884	307.863	315.051	1399.43	1059.27	726.256	873.153	1062.69	411.215	357.271	231.126	387.047	470.955	1032.41	857.461	606.535	903.856	817.856
17605347	24.3913	30.2146	32.7067	24.6521	41.2527	45.0503	49.8614	48.9779	35.1309	36.9632	33.1873	36.3851	53.0772	40.2662	58.9854	37.9891	42.0614	46.6073	32.555	38.3348
17790639	51.0624	66.8431	60.4232	43.6018	48.6979	43.7879	57.8492	33.8442	43.9908	37.687	74.1256	68.2679	62.1555	49.9066	51.8323	52.4892	52.1053	47.5438	54.7043	41.8733
17605349	22.0306	21.8133	19.2117	16.6093	20.5558	29.7915	21.9	20.5647	23.042	24.0216	20.4226	21.5845	18.9059	20.1563	22.2557	20.5874	20.1857	24.5875	21.3114	20.4619
17739683	249.821	245.611	221.139	287.222	232.777	183.703	163.092	130.558	161.718	163.955	227.424	240.978	200.222	237.502	250.328	176.563	189.953	173.469	184.776	170.296
17605351	42.2442	46.5339	38.0133	62.5532	39.9231	32.5838	25.6714	70.8535	51.5049	84.2123	58.9218	46.0689	49.6078	62.2692	39.6418	38.3878	36.6479	45.5115	34.3785	43.0022
17789643	106.582	80.5743	105.83	108.783	89.8533	91.182	99.9304	90.4197	96.4504	106.213	93.8763	90.2683	118.454	99.4361	116.848	93.9353	83.2583	90.1916	116.1	106.6
17630776	60.003	51.6228	63.2378	74.7699	69.6107	56.3958	53.1049	55.8797	70.345	65.6893	51.6779	43.0968	53.9303	55.2366	56.5253	42.7193	45.1901	47.5184	55.0328	65.0596
17715261	31.9882	28.6636	26.3479	34.4715	41.8408	29.3011	28.2627	31.4944	33.1938	26.3542	28.254	28.4858	27.3825	26.1856	27.9404	26.0857	24.6893	27.9732	26.6305	32.1752
17605353	39.3288	31.2056	43.3091	42.7315	34.105	34.9194	36.2348	30.4124	40.994	44.6115	26.037	38.6161	29.3854	45.4265	33.8335	41.9539	35.6994	40.3687	69.9335	43.0952
17875128	69.9386	77.7722	62.7012	81.5833	86.7483	65.3367	59.1464	70.1658	65.0564	62.6212	63.707	61.2509	86.8299	63.1692	84.3507	51.2724	59.0035	56.9521	69.8527	70.8384
17850594	38.4578	47.3563	33.8903	38.4508	37.5908	34.0679	31.8396	37.1915	28.9632	37.0801	35.4354	39.6501	34.8133	31.8606	38.0835	29.8987	29.6883	42.7185	30.5382	35.8076
17740686	605.998	581.084	738.46	601.387	693.683	460.248	525.048	351.055	385.065	368.898	680.836	630.221	516.96	582.419	695.876	474.536	484.08	419.695	528.897	431.445
17800646	84.6434	88.036	97.7384	96.2521	91.6345	82.3489	78.8361	87.3751	77.1507	75.368	88.7414	105.445	66.5521	74.4741	89.4194	73.318	71.913	75.1015	78.9035	80.9487
17605355	46.135	29.089	78.2481	33.3008	32.9627	48.0736	38.1205	41.7881	41.007	52.3511	41.4512	46.2429	26.6417	60.5538	31.6535	45.184	33.1425	50.0065	30.677	41.8303
17629779	35.3007	34.5035	31.378	40.1554	28.3659	23.3492	29.0619	28.3811	29.2152	30.7584	37.6105	39.8468	44.7596	43.9739	41.9345	32.7834	28.6734	30.9865	28.7918	26.7799
17655314	322.522	291.734	344.241	320.969	260.827	439.998	299.515	249.159	313.21	322.788	414.979	386.224	261.913	345.819	366.605	365.066	334.252	206.951	334.138	249.545
17680739	240.88	284.933	264.412	233.312	312.065	344.123	295.86	237.128	252.585	292.364	340.014	324.627	241.198	259.853	279.326	304.562	292.114	224.64	239.389	247.344
17789648	56.2568	51.0534	48.0607	47.6273	53.0456	34.9996	33.3824	32.5344	33.9549	36.5657	45.2834	47.6571	58.7605	49.18	73.1568	32.7311	30.7796	28.7174	28.6245	45.4127
17740689	752.36	687.37	736.04	639.681	632.157	1014.86	1042	1170.3	1160.77	1080.79	687.214	610.794	768.09	734.045	677.57	1071.07	999.182	1209.52	1074.27	1127.97
17715265	21.0842	21.6292	18.532	17.5316	19.1219	19.2625	17.4728	18.4092	18.6364	17.3334	20.507	18.9404	18.8439	20.0909	19.7807	18.0903	23.1744	19.7663	18.1762	17.4461
17605357	26.704	23.5348	21.0734	42.2091	32.8121	25.0423	32.9289	23.6025	24.2291	37.5157	24.6516	26.6929	30.9934	28.6791	22.2913	23.1137	23.4782	23.2403	20.804	30.9207
17849608	66.5606	63.9467	65.5487	55.494	56.6436	69.4114	70.6905	65.7938	60.3718	61.9518	56.4587	61.7107	61.0651	61.4212	59.5657	68.822	82.5262	88.2795	68.8404	76.2187
17790649	1309.48	1281.08	1448.04	1124.81	1137.89	1308.25	1259.16	1749.12	1675.99	1675.18	1066.47	1195.99	1314.6	1291.98	1045.06	1346.61	1399.42	1521.32	1501.98	1523.88
17739691	118.559	132.089	118.304	136.547	120.781	191.262	165.308	202.902	205.467	195.374	113.82	111.504	135.708	111.674	99.9631	164.072	167.602	233.572	213.835	250.061
17630783	97.1323	90.1184	82.7086	124.015	128.422	81.1221	80.7253	88.0601	123.687	93.051	125.7	117.248	133.228	119.236	123.237	78.678	75.4366	91.6539	95.8338	94.2999
17849610	85.999	63.5901	81.5518	77.371	82.2897	62.5018	77.7466	82.6392	72.2802	76.1735	74.9463	77.0356	83.0817	78.7266	92.1373	58.0154	71.0508	51.6788	74.2437	73.9524
17715267	1051.79	1136.71	1087.42	944.212	1004.14	1085.25	1080.38	937.405	989.2	1079.16	956.96	1012.92	748.829	1016.32	1064.92	1107.84	1202.76	1041.59	1102.71	1112.03
17605359	52.5804	31.0987	32.9244	72.6579	51.1549	49.4439	29.631	27.084	33.1238	33.2742	31.5015	45.2421	40.9311	47.674	47.4187	28.0992	26.9464	26.523	35.7732	36.5604
17605361	22.534	19.1373	23.1756	19.6441	30.1178	29.5369	26.1518	38.0292	42.6156	30.745	20.1901	22.9035	23.7837	24.8571	23.2621	25.1561	30.5258	33.5249	21.9415	31.8708
17630785	23.268	23.5761	21.3602	22.1482	21.1513	22.8268	23.3065	22.8717	22.5164	24.9533	21.3351	23.7378	23.0695	22.6622	22.7639	24.2508	22.5075	20.8584	21.8482	23.3531
17655319	206.355	181.056	166.247	157.519	167.656	37.3049	42.8108	43.6285	42.9063	44.2999	124.542	131.367	168.073	149.368	121.364	42.8756	45.6332	52.7059	55.52	55.3878
17765229	125.902	134.816	114.438	177.196	148.911	158.466	126.924	220.449	221.008	210.658	120.966	142.419	172.338	151.767	145.043	138.728	130.79	228.461	190.132	181.248
17739705	429.735	326.848	280.107	430.769	335	206.066	276.545	279.832	300.75	261.25	346.694	354.661	318.382	366.899	455.877	279.445	250.176	348.134	291.488	321.264
17605363	23.932	32.3089	24.629	21.9441	28.7926	30.688	22.421	41.7162	39.4541	39.1027	36.4302	28.5136	33.5918	26.4834	30.7309	31.5529	21.389	32.4989	36.1431	36.1738
17630787	17.4216	20.4496	16.16	23.128	16.5272	17.6425	15.9169	19.2396	19.7594	16.1799	17.1257	16.201	18.0024	17.1385	18.6619	17.4018	16.5802	17.3255	15.8055	17.1867
17825179	2165.6	2314.35	2469.29	2239.9	2331.88	2446.36	2978.58	2171.06	2121.07	2112.85	2236.04	2235.36	2307.02	2358.57	2378.31	2889.94	2708.38	2092.59	2216.27	2039.93
17849615	293.841	298.716	298.822	326.424	354.924	420.28	449.747	352.947	362.034	355.614	300.809	258.967	249.793	309.9	283.959	443.464	445.073	331.065	381.018	370.761
17825181	1013.45	936.344	697.498	1423.99	991.116	480.024	423.677	1136.19	1241.44	1159.42	907.443	1094.51	1164.98	1104.05	937.425	389.719	314.669	934.319	1053.1	980
17605365	19.0816	22.4196	30.0548	25.4225	29.323	31.124	21.4138	26.3374	36.5009	29.1353	25.6927	24.0572	24.0046	16.9485	16.1742	40.6412	33.9347	31.7975	30.0839	40.2218
17630789	27.7147	36.2579	29.8334	33.7784	35.3528	26.9027	29.5397	24.6758	27.1907	27.4227	32.819	37.1875	40.6922	28.2294	53.0773	27.5199	42.1508	26.3946	32.0021	27.8561
17630800	525.945	452.089	457.615	492.463	516.092	431.494	454.434	448.384	468.418	513.18	507.086	458.877	473.184	513.589	457.141	420.605	424.706	455.867	448.383	478.722
17739698	75.7024	68.8014	63.8568	63.81	67.2042	64.5123	163.859	134.81	71.5065	74.7768	62.6384	74.8608	75.7094	60.8041	58.2913	84.4472	104.769	114.29	98.3285	114.646
17825183	52.7899	45.5184	49.7536	57.2137	47.7363	54.2736	51.5491	50.83	53.2239	52.3515	42.4473	49.4914	51.1335	48.7369	52.8348	46.8916	43.845	45.8469	50.8111	49.8759
17740709	65.4874	70.7132	71.0741	96.1842	75.6481	61.0458	55.5626	64.9379	75.577	76.1096	83.3539	74.4968	82.5756	101.767	90.2163	62.5486	56.2962	58.5041	74.9457	67.612
17679751	89.3988	69.3379	68.3718	123.32	88.8157	56.8113	37.0174	67.0694	74.0833	69.4794	67.3463	73.7299	62.2942	112.445	47.1214	40.4216	47.0982	51.7971	70.0092	57.641
17605367	98.193	81.874	112.825	63.4683	74.7743	89.2618	123.414	158.914	187.994	144.621	81.8422	82.3986	105.09	169.257	107.716	85.9967	56.3682	87.4423	103.894	142.824
17629802	25.119	19.3524	19.1011	19.7245	22.0635	22.0267	23.2162	18.4558	20.6121	22.511	26.4551	23.1928	19.251	18.9031	19.6957	22.6077	19.5273	21.4339	29.3551	21.6559
17850618	73.0732	64.3223	81.4829	73.7666	72.0294	60.4703	64.0079	57.1362	75.5884	74.9465	80.0805	75.9127	81.9982	70.8794	75.1079	52.4219	62.5043	53.651	59.3918	75.2087
17740711	274.469	223.153	190.698	230.834	235.225	194.371	197.448	230.074	250.288	216.256	222.079	203.632	226.897	221.843	191.074	193.521	190.995	216.022	212.243	214.821
17875144	346.185	342.967	390.986	322.337	382.756	435.16	479.238	381.484	392.273	426.103	343.728	350.489	345.706	406.661	381.098	480.607	479.053	394.368	432.238	429.908
17679753	26.2413	22.2971	27.5708	26.9671	29.0411	24.2011	24.5225	24.5077	29.1561	21.9278	25.5921	27.8131	30.3258	22.8583	29.7541	21.4688	28.2037	25.4922	22.6685	23.355
17605369	42.5117	41.3332	53.9615	21.9075	36.4734	35.0578	30.3607	49.4568	36.5172	61.0827	39.2181	27.5301	55.0525	41.7289	29.1269	63.8769	64.2153	48.4478	42.613	36.2996
17849621	59.3081	93.7795	98.9303	97.9264	85.6314	58.6602	85.3922	82.8396	83.3233	87.0672	79.2638	103.976	84.3114	83.3644	75.039	65.7545	88.8063	66.8155	93.3846	88.0772
17680754	69.2695	66.9136	68.5368	79.0409	53.9469	90.7523	80.9079	58.127	70.4404	91.3763	66.4476	63.1262	67.2039	68.2583	67.0829	85.4201	74.5187	72.3311	69.7818	78.589
17605371	41.3541	43.4924	61.4017	79.4832	37.698	48.7832	55.4621	77.9419	46.759	53.7348	54.197	55.0631	70.5937	38.8536	65.7985	45.7772	49.2446	73.3279	58.3528	49.0317
17630805	312.263	336.324	320.605	290.001	263.671	252.51	228.782	245.425	246.481	243.629	321.488	269.434	334.748	283.587	278.994	232.484	244.259	270.101	248.153	234.756
17739714	122.254	100.57	98.1143	94.674	149.663	93.0673	97.8063	82.9547	86.8448	72.0584	107.172	132.536	101.465	124.616	127.488	79.2899	87.1406	74.9909	85.487	97.5381
17715279	3770.54	3727.45	4109.98	3834.99	3984.02	2009.9	1762.47	1398.59	1701.44	1820.25	4080.96	3910.32	3414.15	3992.87	4178.19	1977.56	1973.97	1196.8	1453.79	1534.2
17629806	29.3086	28.1284	27.6479	27.6766	28.042	27.9571	26.3328	27.0446	26.3558	22.8336	34.0135	29.0275	29.9532	24.0081	27.5613	28.5625	26.4769	23.8259	27.6159	27.3883
17790664	56.4728	42.9662	39.6515	60.6707	48.6053	38.1762	41.1401	40.7806	37.0706	42.6348	70.3889	59.9499	60.015	56.0021	48.0823	47.6076	36.0493	41.8445	47.846	56.9434
17765239	104.022	99.3439	94.6594	84.8155	72.6849	90.4708	83.366	146.661	144.406	138.42	93.8736	97.9577	109.75	119.949	123.736	89.2849	87.588	164.659	98.5727	111.818
17680756	362.821	336.558	327.25	561.25	483.293	353.559	339.905	351.663	448.32	367.083	398.733	436.79	462.445	462.282	517.973	255.977	389.831	356.665	360.602	351.642
17605373	33.5515	23.7948	26.1979	25.0447	24.8144	33.409	36.09	26.6548	36.0078	39.9644	20.9221	20.9521	22.6835	23.9085	41.9378	30.7609	19.5737	28.1076	27.1772	23.071
17849624	32.3459	28.8971	40.1944	33.8702	33.8622	32.1467	27.9751	34.5768	34.1663	33.9421	42.2718	28.8004	34.3633	32.7891	38.189	32.2463	24.4631	32.4127	32.3405	35.9867
17790666	403.792	434.241	432.13	429.449	420.226	512.393	490.743	471.055	501.573	509.908	454.196	460.667	447.445	449.647	463.855	494.129	454.017	439.441	451.312	631.425
17605375	50.1495	39.199	24.5969	33.2741	34.2958	23.8393	31.4889	34.659	30.2012	25.152	19.4408	31.2722	24.676	29.8305	22.3647	28.5501	23.8271	39.9589	25.9329	19.8281
17629809	21.0365	21.8383	25.0296	21.4783	22.0447	21.0473	23.1593	21.0003	20.7161	21.3776	22.3503	23.1404	21.7242	24.699	20.7301	20.547	21.0768	20.6193	19.6421	18.846
17800667	265.422	222.781	309.848	315.504	319.728	459.716	569.141	339.731	424.655	394.025	336.482	332.028	273.531	252.807	282.647	349.25	387.319	390.536	454.556	612.247
17680760	32.0034	34.4512	54.6223	47.0934	68.9233	51.7787	39.2666	40.8648	39.1696	59.5933	45.7463	42.1638	46.6904	48.6329	44.5714	33.2819	44.2381	28.2498	29.5827	52.7776
17629811	27.9238	23.7891	26.496	25.9967	22.0916	18.8921	20.3114	19.6008	21.0478	20.4281	26.5188	24.4403	21.4895	21.9512	25.727	20.0206	24.6145	19.6982	23.9214	18.1422
17605377	51.7992	33.837	76.0441	109.995	39.3798	59.8321	42.3565	91.5192	55.9599	40.5212	33.6734	45.6864	54.7152	49.1471	48.3072	27.687	30.7946	49.849	40.5036	49.137
17875153	37.7408	42.6809	36.4609	38.1777	35.2631	57.2163	38.7212	36.4702	39.0356	52.4489	45.7316	41.3752	33.532	37.8449	39.762	47.6209	48.3357	43.1017	45.0092	33.0277
17790669	167.831	135.632	147.182	137.733	135.404	118.704	111.558	120.203	112.145	122.606	143.407	139.389	163.624	130.218	182.305	123.01	108.705	120.268	122.02	111.264
17629813	37.4306	38.1	38.1179	64.9803	38.5346	34.2059	33.5398	41.3299	47.4867	40.6166	40.3132	36.8388	36.1952	38.2837	43.1391	36.654	39.98	35.4301	35.8108	34.6608
17630813	337.293	371.56	395.353	278.892	282.206	365.353	384.981	405.701	367.164	353.497	371.66	327.109	343.794	328.608	273.845	375.938	378.619	387.505	385.823	356.413
17850629	718.107	755.754	739.588	651.826	631.201	677.902	682.92	722.68	660.4	672.554	663.142	741.45	736.794	656.338	604.831	679.776	669.12	832.031	694.024	703.058
17849630	44.2037	49.6773	50.2069	44.0425	40.3755	52.5685	48.436	51.2117	50.5006	47.0717	44.5965	43.463	42.6159	44.0488	40.0002	37.9718	46.1435	46.3916	43.7225	47.0219
17679763	514.066	511.335	505.241	511.411	534.221	420.488	412.762	405.667	412.446	410.776	541.007	491.362	471.21	528.638	525.437	425.307	404.064	451.427	427.741	445.942
17605379	18.1712	23.9554	17.9525	27.7936	36.2464	28.7292	28.6652	35.7375	35.8423	55.0921	44.4026	29.586	30.3726	26.4988	30.4636	40.8709	32.8105	24.6989	31.6279	32.5511
17875155	103.513	90.018	87.4542	104.106	88.8706	127.724	98.0605	77.2908	98.3419	116.623	97.2221	109.771	86.9019	104.146	84.6964	110.764	94.47	62.5437	87.3736	70.5763
17680764	67.969	35.2792	59.5893	65.7417	53.1258	56.2008	46.6998	62.0743	67.8019	65.5137	53.1949	56.8437	67.1083	49.8928	60.2611	52.2416	48.4797	59.0836	55.1526	64.9287
17605381	19.2164	21.2449	24.0465	24.0601	28.9056	23.2304	20.8391	27.4461	24.4603	36.5867	25.545	25.7334	20.6199	32.1752	31.409	25.2116	25.7902	25.712	19.7589	19.412
17715290	47.8613	41.5431	51.1144	62.8593	59.872	44.2584	46.425	60.6568	65.8822	62.5856	54.5806	52.2938	52.1621	62.0855	58.4513	45.2888	36.0576	45.7456	58.4882	57.0701
17629816	20.663	18.3538	18.0494	18.8857	18.2095	16.2821	15.392	16.3943	14.7856	16.8814	19.711	20.7185	20.2585	20.5015	19.3723	17.6688	18.683	21.729	16.7277	16.2101
17740725	487.527	483.194	480.395	450.768	457.832	446.074	466.103	445.141	428.065	437.863	443.611	409.562	454.678	459.311	457.819	455.83	424.682	455.985	430.985	432.636
17739725	58.436	57.2867	65.2778	78.356	68.446	251.265	270.211	313.101	239.253	269.587	54.0703	64.3023	60.0865	58.7791	66.5229	237.25	254.924	277.206	286.834	247.333
17605383	57.2834	37.7289	32.6389	38.5832	47.1631	29.09	37.2531	42.5376	35.5728	42.4855	39.1712	35.4506	54.448	62.1878	37.9695	28.329	44.0301	37.2016	46.2415	54.5787
17800675	341.102	323.947	327.763	367.142	367.893	360.24	346.094	322.753	344.77	352.741	350.852	361.234	363.976	403.343	388.288	373.16	354.81	329.555	344.93	309.714
17715302	19.4181	20.0564	20.1493	20.4809	23.4438	20.1518	19.6905	20.8743	24.6562	22.0405	23.644	22.0208	22.6706	23.0431	23.4187	19.243	20.8662	18.5893	20.4087	19.5827
17629818	26.7586	29.5994	29.4715	24.487	24.9107	26.4398	29.8671	29.3319	26.589	25.5716	29.9963	31.1087	27.8577	39.4212	32.09	25.763	24.6729	24.367	24.3458	19.8312
17875159	22.2919	19.8566	21.1287	22.1098	23.7676	21.3014	21.3986	30.448	21.8823	24.2616	22.6679	20.5469	27.2178	23.7486	21.5215	21.9731	21.9539	25.2814	24.2381	25.147
17605385	78.4406	39.1126	68.3415	76.4161	98.8203	60.7257	49.4339	81.7364	61.51	72.1192	71.4808	54.1989	117.076	64.9544	66.9643	70.9003	53.2302	93.9357	51.519	74.1681
17629820	26.7198	27.3455	30.1297	27.1022	28.6734	23.3832	22.697	23.5689	24.0136	23.1909	25.4471	29.1259	34.967	25.1085	25.7658	24.8836	23.2261	24.51	24.7172	23.8967
17605387	108.396	73.606	76.8281	95.0843	87.5282	74.6595	97.0168	82.612	57.9708	81.7391	69.2849	75.3321	76.424	119.569	68.2665	94.8687	46.196	83.7113	80.4363	75.855
17629822	22.7584	21.7492	25.947	21.7447	21.9031	19.3501	21.9952	18.7691	21.324	22.368	20.0771	22.1309	19.8193	21.6214	22.0201	20.193	19.9129	19.4657	19.12	22.3878
17630822	48.4435	34.5475	40.8613	50.2639	36.7229	32.1607	33.3189	33.2978	34.2252	29.21	43.8686	39.224	31.3602	31.5927	51.4919	31.9965	34.6004	34.7317	36.2499	34.6003
17849638	64.9698	62.3053	62.0052	90.6601	70.7687	45.331	50.534	58.5914	57.5776	49.6339	70.5051	71.7698	78.8295	61.165	76.9153	42.4971	42.5166	39.5707	51.0088	49.4139
17715306	176.313	169.854	148.305	189.472	150.835	85.2527	102.111	101.475	92.7473	80.4944	138.144	180.911	181.383	179.914	130.597	101.337	99.7315	122.457	112.475	141.905
17850640	146.358	118.865	82.23	142.814	101.919	80.2555	99.4055	96.7065	89.6884	99.9534	58.8655	86.7954	116.438	92.2821	61.6272	71.319	56.0421	106.498	67.0773	102.178
17605389	31.0615	56.0402	26.4252	44.6717	49.5753	41.6969	59.1167	48.8065	43.6978	54.4044	36.2119	30.9917	37.4168	29.8138	43.4786	50.2899	70.8232	54.5358	42.7004	62.4622
17629824	304.383	322.404	305.832	487.192	353.896	300.115	307.709	305.844	312.516	306.133	314.161	306.216	308.056	296.52	305.024	303.627	203.03	273.879	305.867	307.163
17789682	182.702	204.023	263.988	287.1	293.832	378.603	383.232	299.403	440.105	373.473	228.646	211.253	152.38	232.646	235.537	373.907	333.323	297.528	404.201	470.299
17605401	1278.39	890.249	684.471	1423.51	1214.4	847.392	1091.13	832.615	1029.2	946.359	1175.19	1061.51	1145.65	1123.07	1477.54	712.873	725.072	893.245	859.722	961.082
17605391	24.0817	23.0046	21.4531	24.9299	24.9034	25.675	35.3964	34.5162	24.8833	26.5608	20.2413	27.6696	28.3875	20.563	29.9324	30.1777	23.6534	24.5119	25.7639	22.9581
17875167	30.1448	27.7022	23.219	27.654	27.8003	24.0194	22.0009	26.0527	23.1662	24.2707	33.6526	26.1982	26.747	28.5707	30.6864	18.7648	24.9619	25.9454	24.2765	24.9868
17850643	1141.2	1326.69	1310.61	1502.25	1463.73	1481.07	1318.72	1179.81	1356.43	1350.98	1528.97	1332.07	1198.16	1367.87	1390.16	1344.75	1391.77	1077.89	1301.9	1155.03
17605403	99.23	86.5343	80.8033	98.5537	126.4	207.447	275.514	178.846	165.244	240.974	122.816	81.5155	69.7373	97.1602	120.731	138.75	109.156	164.992	106.672	132.16
17605393	43.7609	43.8464	45.0498	46.6511	37.2795	45.4839	45.105	44.4797	51.6174	91.0866	44.5452	46.2416	45.7626	25.4675	45.6895	45.6996	46.3421	41.6507	47.0096	49.6111
17790685	3202.84	3424.2	3832.87	3080.59	3613.46	3409.17	2625.41	2496.82	2759.37	3138.22	3893.29	3890.83	3158.49	3595.26	4122.8	3232.16	2775.13	2319	2693.99	2521.06
17765261	416.202	418.213	450.227	446.931	447.893	451.573	381.601	464.477	432.208	528.88	435.375	462.847	431.945	493.671	517.191	446.768	403.102	439.293	432.351	419.113
17680777	27.5706	23.7737	24.8352	23.7214	24.4163	22.384	23.2611	23.1717	21.84	22.1478	24.145	24.5965	23.394	28.3386	23.335	22.8429	25.0928	21.7672	20.3678	22.2474
17630828	252.905	172.898	207.235	132.087	153.036	292.012	303.586	309.525	323.053	289.514	146.675	144.009	155.354	187.128	158.828	279.826	275.247	263.53	243.73	241.893
17850645	23.7139	23.4894	24.538	35.5261	30.0457	18.6938	18.7867	18.3878	19.7935	19.1011	25.6462	30.2711	25.6411	34.867	23.5744	18.6105	18.6132	18.8345	18.5729	22.1504
17605405	82.168	116.179	112.121	116.902	117.504	265.469	167.796	319.936	278.21	378.734	88.6339	129.702	75.1034	122.448	85.3108	221.669	204.41	286.608	207.158	256.323
17605395	33.3451	29.3897	55.0338	26.4158	40.5289	41.0042	36.9323	41.8133	50.1544	61.6693	26.5501	24.17	26.688	39.8295	59.504	28.2388	37.4845	34.4504	31.6694	50.2045
17680779	24.989	21.1013	23.7419	19.2579	30.1221	21.5241	22.1561	20.2504	21.4197	20.9588	25.903	25.6231	23.5643	19.9817	23.2216	24.7952	22.3247	17.567	19.8654	20.5159
17850647	522.93	498.985	632.223	423.197	492.672	619.595	501.24	494.158	590.088	715.91	498.266	545.261	342.788	461.244	504.156	570.517	433.054	365.455	444.762	391.061
17789688	25.0963	18.3115	27.4053	24.4479	20.2101	21.5843	26.3553	21.1101	18.4045	21.8274	37.1763	22.4808	34.09	19.3797	30.3432	23.2489	19.7727	31.8794	24.3033	26.1155
17740740	143.719	125.949	167.264	119.442	143.654	188.125	202.531	153.01	173.658	163.89	137.864	147.543	129.809	138.818	130.11	192.811	197.216	176.092	185.489	167.576
17605407	170.612	179.598	163.935	161.704	125.767	267.278	210.711	270.695	378.966	319.836	168.559	202.892	172.577	190.977	197.185	159.132	243.017	288.119	149.5	292.447
17605397	18.5316	22.3588	21.5784	23.2948	25.4671	23.1864	22.5357	21.5643	28.5605	22.322	22.5204	21.611	14.2256	20.1183	20.4541	26.7787	17.7612	15.7486	22.7736	31.5389
17629832	92.0734	72.9389	77.7153	87.7763	81.1244	111.439	87.7651	87.7405	83.9951	88.5714	83.3747	67.3147	71.0472	98.6565	81.9593	85.3475	100.323	105.408	93.2454	87.7904
17800689	23.4915	25.2425	25.9724	27.0373	22.3907	21.4367	21.5445	17.1062	22.4604	26.6148	25.6029	26.2453	30.694	27.205	29.065	28.0429	24.2143	22.7214	24.7417	21.126
17715316	621.231	746.489	827.707	511.639	772.457	374.207	329.62	355.366	303.732	393.027	954.922	1073.92	758.51	565.601	943.242	343.349	392.017	295.319	250.118	287.469
17800691	93.731	66.1973	98.6796	105.296	84.4782	52.6156	58.7686	66.6063	57.0891	66.4387	82.7353	92.3684	110.48	59.5546	106.806	52.2212	53.9414	45.8233	59.9887	66.7772
17789691	25.7795	23.7307	22.1425	25.0815	24.7787	21.979	21.7875	23.3344	24.3461	20.9975	28.3296	29.9545	23.9232	22.7759	23.1161	21.3968	23.7385	23.3399	20.3678	22.5896
17680783	34.0597	35.9933	38.5732	36.6989	40.2974	32.9268	31.7927	35.454	33.9563	30.7798	36.6416	35.9192	38.1437	38.2307	41.2634	34.4106	34.9265	35.5523	35.2153	33.1604
17605409	39.9684	43.0907	36.5674	37.8753	39.8018	47.1639	72.5116	48.7766	48.4363	38.5458	67.2577	32.7889	42.0826	26.7201	29.8251	35.8518	29.7386	40.2473	67.0016	42.473
17605399	89.3768	116.186	65.4508	159.424	131.138	160.259	161.956	145.01	185.58	152.671	138.811	71.823	66.7345	144.033	152.328	151.386	122.393	145.807	152.013	136.372
17605411	96.6207	59.8982	77.2087	67.0421	78.7663	100.858	97.2527	142.221	129.232	101.594	79.1512	92.1526	99.4722	60.0957	43.3659	124.571	120.577	98.4067	133.346	95.8203
17629835	996.587	994.231	959.884	931.035	824.81	1557.38	1543.15	1413.78	1486.9	1334.89	948.885	885.97	1044.03	889.661	824.608	1582.51	1554.06	1436.75	1428.3	1258.49
17789693	241.6	276.735	217.355	346.031	301.298	382.094	305.982	312.975	351.013	394.716	336.14	326.292	320.538	351.968	400.913	320.8	294.276	312.815	322.896	301.305
17680785	55.859	35.4385	39.048	42.7179	46.7928	32.0534	34.5257	28.3421	23.492	31.6916	39.0998	46.1984	28.7948	42.5165	42.4938	42.8095	40.1622	32.0301	68.0473	34.6159
17679786	948.349	898.168	812.279	773.905	762.634	981.448	1031.56	1196.57	1109.73	1025.92	743.186	795.784	947.305	802.648	737.073	1024.95	1103.36	1236.04	1064.04	1153.97
17605413	44.2701	46.5313	20.7244	37.1532	59.9361	49.6963	53.4257	47.1407	83.1059	60.4589	34.9445	60.06	38.4333	24.493	39.9878	78.5904	48.7461	35.1742	46.3378	54.0818
17630837	83.3945	51.0794	61.8844	45.8193	49.6332	53.9631	52.3391	58.0287	62.6397	56.0639	61.64	53.086	50.9841	53.4997	70.32	66.2665	54.2552	55.3501	56.716	60.3909
17800705	208.095	238.778	287.418	204.332	291.627	207.867	167.908	118.628	146.675	151.272	262.865	277.827	209.551	268.56	264.179	190.254	184.925	126.692	156.721	134.258
17680788	31.7878	24.6635	24.5551	27.0165	22.6691	24.5624	28.1077	28.5658	29.0224	26.7576	26.2762	26.0275	29.9087	25.59	28.5003	23.3187	23.134	20.001	26.246	24.099
17605415	58.5072	75.9433	42.7923	68.4567	44.7092	80.1707	54.3831	56.8251	52.2505	64.3892	45.3829	55.8254	44.1485	63.183	41.3189	77.943	54.9784	62.9029	82.7527	52.5465
17740748	54.1697	60.2827	43.7402	47.8786	65.7067	50.628	36.8811	31.4591	44.8223	52.8343	62.5941	64.0242	52.1904	51.3999	55.5584	54.9229	39.8934	51.2186	52.9082	36.0047
17875182	1018.66	1009.04	1069.37	943.88	1047.92	942.699	1084.24	808.843	731.036	699.339	922.364	917.215	966.727	1157.97	1031.35	978.205	1284.9	905.166	871.508	823.791
17790708	176.706	146.961	241.489	158.122	150.859	243.777	240.601	223.34	240.233	227.873	176.732	171.69	142.225	137.383	137.267	223.331	254.827	218.775	218.043	214.188
17605417	73.0563	68.8773	71.2777	70.3596	72.0239	113.712	91.4645	117.967	147.947	120.326	81.7595	73.5902	45.5586	92.7025	92.9472	65.5977	90.6997	70.8796	91.3174	118.715
17789710	26.8898	24.4933	28.7396	29.5266	27.3767	21.9127	20.9579	18.8684	22.5944	21.6806	26.6925	28.6983	30.5674	24.841	22.8514	22.3696	23.5888	20.193	20.4509	22.421
17849660	24.877	24.8332	24.7468	23.5532	23.008	24.2372	24.513	25.922	25.9057	24.902	25.0702	27.8825	24.5569	21.6709	24.508	26.7673	24.0093	28.6135	25.8827	25.1183
17605419	48.664	63.8791	55.1771	49.0784	73.6873	101.017	87.5147	75.9681	76.0499	141.062	38.8382	72.0994	61.8868	53.223	76.8093	87.8815	56.0253	98.7802	49.6984	73.0905
17789712	3518.55	3696.6	3582.57	3648.59	3672.03	3367.08	4032.53	3010.25	2710.39	2641.84	3461.14	3664.81	3348.79	3837.3	3563.71	4015.12	4040.26	3741.17	3732.57	3137.34
17605421	95.3522	163.083	140.117	181.024	136.466	306.982	300.913	298.697	299.516	298.256	151.132	117.509	115.401	185.582	222.36	316.597	207.94	310.001	315.355	295.354
17849662	216.589	248.848	204.847	230.917	225.515	226.218	209.413	205.966	212.54	211.141	222.325	252.404	192.963	241.629	225.72	217.164	227.525	212.121	216.941	207.079
17715330	97.3601	105.562	133.597	106.108	114.242	118.644	99.5185	143.226	114.909	166.714	136.542	168.432	107.876	104.192	194.581	111.738	106.688	121.403	107.175	113.386
17680795	190.491	202.777	190.832	211.289	191.476	5348.95	3842.88	2753.89	3614.65	3651.42	111.927	151.22	166.059	166.36	220.847	4185.55	3814.03	2675.01	2966.95	2742.45
17789714	22.6098	24.4668	24.4205	23.0223	26.7474	22.1933	22.087	20.7307	21.4181	22.3109	25.1118	23.6178	23.2041	24.6308	26.7991	22.3173	23.4434	22.722	21.9614	22.2764
17605423	188.871	184.596	194.536	188.992	209.43	272.157	228.001	222.429	272.134	305.33	184.198	178.03	128.739	129.513	216.586	209.033	229.187	235.247	182.409	233.769
17630847	561.937	486.175	570.817	353.902	344.356	605.809	843.961	1114	904.946	658.303	329.696	370.537	533.535	378.642	284.147	793.919	871.358	1307.72	1005.2	1015.86
17715332	48.9233	57.3834	58.2896	47.6755	56.4443	193.411	158.084	98.9623	138.514	104.487	48.1099	49.8422	41.8707	61.1863	45.02	149.698	110.424	70.9624	104.398	79.0672
17680807	41.4583	28.3187	38.597	47.0989	45.8704	33.437	35.6997	39.578	37.7564	36.8751	35.2569	39.7232	36.6065	38.7758	34.8794	37.1492	35.3327	36.0038	35.8112	48.3291
17789716	154.824	97.9112	144.362	208.805	135.905	152.943	117.572	114.017	132.917	134.446	151.71	122.45	118.594	129.555	102.062	148.42	126.79	119.922	125.894	135.697
17605425	80.9259	73.9679	119.724	150.606	99.7185	198.961	183.413	174.304	252.641	241.578	80.5386	97.7895	92.9984	117.593	92.9426	167.98	119.292	228.881	142.856	163.398
17800718	83.8635	92.0787	96.5396	119.619	88.8656	88.3189	89.6874	75.6379	79.1739	80.8352	132.961	91.7889	81.4635	86.82	129.487	85.4275	84.7547	85.5984	94.3931	81.7799
17789718	3157.51	3568.65	4044.57	3380.91	3870.89	3171.92	3155.47	2552.03	2583.68	2771.77	3807.19	3497.05	3015.26	3422.89	3289.91	3158.75	3364.42	2746.66	3047.31	2816.91
17740759	142.284	91.2314	109.709	103	125.113	132.279	98.8766	124.666	119.354	123.642	96.3461	110.078	85.4678	107.073	98.52	131.834	122.664	113.317	123.607	136.348
17605427	74.6992	88.9131	46.9206	84.4194	112.363	109.699	100.034	81.0827	113.587	203.588	81.1858	67.723	71.2466	68.2287	41.3327	78.5453	96.107	86.8062	74.2564	121.504
17850669	28.6145	29.0175	29.1502	29.4182	34.0553	26.7207	28.0771	23.8062	30.5911	23.5738	25.5702	36.0475	25.4316	28.3736	25.8888	26.6791	24.7902	23.733	25.9477	24.1539
17680813	1614.29	1600.47	1445.95	1547.91	1451.34	1496.36	1469.27	1534.21	1521.46	1505.45	1506.65	1442.49	1648.16	1498.42	1498.12	1435.03	1459.72	1593.79	1539.92	1449.29
17605429	169.172	163.026	198.936	116.658	129.44	347.375	277.923	394.43	433.923	577.426	152.095	190.791	157.734	110.048	119.37	307.165	263.231	313.046	299.114	368.307
17655378	152.7	100.368	101.674	145.407	137.143	178.289	184.387	176.65	182.748	187.383	128.9	123.254	145.397	121.285	151.504	157.218	146.308	134.337	171.529	155.752
17875195	554.296	545.982	573.378	542.816	540.163	522.112	431.515	549.682	547.892	557.407	492.155	526.274	529.208	574.069	573.779	511.123	449.681	546.052	513.103	511.512
17765287	45.3882	51.8369	73.0484	40.4578	63.7414	71.0845	45.0211	98.7296	95.3304	63.4994	49.2237	61.5701	92.437	43.9218	73.2184	40.2436	47.5935	58.7345	38.6968	84.222
17605431	25.8327	40.4247	104.997	39.4329	73.1156	95.0722	97.1968	202.165	142.875	397.551	43.4544	27.514	93.225	80.4684	93.2173	99.9462	54.9014	133.683	162.461	166.747
17629855	95.5256	80.7145	86.9403	114.904	96.0632	98.9812	102.632	100.842	92.2876	99.3926	91.6539	109.022	75.5373	95.072	102.419	86.5088	98.5819	91.733	100.763	82.8983
17739764	501.276	482.752	464.241	304.638	302.175	386.157	441.334	589.169	467.362	428.424	385.66	355.086	508.128	357.115	335.516	449.11	476.539	625.228	473.503	497.912
17715339	351.946	339.836	358.673	320.589	342.197	425.116	382.706	341.57	379.751	357.582	296.778	299.067	343.574	343.155	349.407	416.481	381.391	366.939	377.634	373.039
17875207	207.867	244.857	221.983	218.628	194.898	302.73	315.427	256.967	261.609	227.972	192.98	189.613	200.528	215.958	194.486	310.245	330.327	289.885	299.463	282.681
17800724	30.9485	40.9558	34.6527	30.9288	34.0982	66.2892	40.9352	52.8272	55.1429	62.4169	34.4865	35.2367	36.1904	24.0012	34.3387	65.7299	69.9052	83.159	52.2413	75.1024
17740765	87.9029	78.0513	87.5528	82.5437	76.3555	84.0702	94.6592	114.991	100.663	102.968	81.059	87.6492	77.0889	79.0626	85.3138	86.0267	95.1219	118.908	98.7686	98.692
17605433	23.8832	26.5292	27.8397	22.4733	24.6216	35.1158	31.8694	35.3649	30.1179	50.4008	28.5666	26.1488	30.4465	33.2708	30.231	53.2811	37.5501	50.6728	33.3347	30.0466
17800726	692.865	633.553	587.971	618.751	612.722	989.881	933.179	1243.39	1229.55	1176.9	507.394	547.951	654.305	562.95	547.26	937.233	866.083	1147.67	1007.76	1296.62
17679818	37.0425	37.157	37.3384	29.0397	35.8766	44.3619	43.4299	36.9885	44.8964	47.8288	31.6276	36.4428	32.3701	35.4971	33.6438	44.9402	37.7353	47.2702	37.1797	41.3996
17605435	31.1207	48.166	36.1728	40.3711	57.0734	43.9688	75.3018	68.5771	55.6864	50.4137	40.6612	43.5952	52.8437	32.9548	57.6012	64.1839	53.6809	53.5328	55.6912	56.5772
17789727	294.365	294.295	213.829	259.989	257.438	245.615	245.14	345.7	322.022	309.931	270.948	285.711	303.159	271.705	271.197	301.071	230.745	377.07	349.96	371.954
17679820	849.434	876.906	847.956	811.263	875.874	955.73	934.045	832.254	864.999	871.947	905.885	949.371	876.702	888.029	854.413	989.369	961.017	831.499	831.793	909.121
17629861	121.293	135.37	134.202	131.505	105.668	155.416	171.511	173.151	156.102	167.265	107.159	91.4617	133.784	111.517	93.0869	176.846	163.412	150.592	143.485	147.406
17849677	2679.08	2989.09	3406.74	2888.23	3190.84	2432.39	1877.06	1659.91	2007.3	2294.45	3345.94	3374.83	2418.79	2954.97	3212.43	2387.4	2287.28	1599.59	1980.71	1820.46
17790728	98.8038	94.3872	90.3316	60.3412	90.0172	209.818	229.582	186.249	198.603	159.399	85.9518	104.839	101.969	83.6326	58.8191	235.027	251.964	225.373	230.499	191.091
17605437	116.792	179.845	152.891	83.9316	172.77	227.345	199.415	251.382	228.828	276.199	139.098	180.807	189.89	97.6617	216.526	177.805	152.727	198.454	198.878	182.688
17875213	87.6021	110.489	122.213	105.155	122.663	117.036	151.061	85.9291	86.9432	87.2182	119.828	91.3915	71.8588	117.025	100.15	167.02	162.896	127.643	113.438	126.737
17715346	418.439	456.913	414.769	490.785	552.117	518.672	554.122	492.995	490.807	590.815	477.722	468.35	486.014	560.584	467.77	530.588	470.141	480.964	567.052	586.054
17605439	24.2256	30.7157	26.7039	23.8818	20.8944	21.8725	29.6789	39.8248	45.0158	51.0123	22.7566	23.7757	22.7751	36.2468	23.6675	26.3244	55.25	44.324	29.378	22.6531
17605441	81.7762	51.724	77.2013	62.8823	53.4388	87.8025	104.134	67.5177	95.5555	116.628	81.2635	72.0392	96.9818	100.666	69.1582	66.0658	97.8354	102.175	54.9181	98.1557
17790733	445.867	496.613	428.322	417.66	429.126	287.479	353.979	282.237	251.846	236.723	401.321	412.362	457.561	433.849	371.653	301.268	369.669	373.788	328.936	314.198
17605443	163.925	45.6902	44.9351	82.3017	71.9501	92.9159	131.477	62.0227	113.03	70.1849	63.8649	40.2961	48.0522	136.779	95.9407	49.3663	57.5352	101.264	66.8491	71.6257
17629867	55.2062	50.5603	44.7294	70.5772	51.2648	39.4249	38.1515	42.5493	46.2557	44.6729	40.7097	34.5501	41.274	50.887	38.4346	40.9108	41.0719	37.8239	44.6893	44.0156
17655392	20.416	17.9979	18.9402	20.8041	18.0658	18.8299	18.4748	16.9636	17.797	15.0476	19.0259	19.2811	19.286	18.9992	22.2752	19.0829	17.9097	19.0024	16.3807	16.7703
17655403	26.9399	25.9938	26.7545	26.9428	29.7213	28.3692	26.6687	24.2069	28.549	26.9503	27.0533	27.7945	26.928	29.6791	30.8991	19.6602	25.0089	27.0761	26.8242	27.2919
17875220	272.34	335.018	231.803	291.014	301.722	295.867	259.635	250.149	228.147	278.496	312.469	346.048	265.367	287.402	336.214	274.929	264.63	249.139	275.342	216.1
17800736	1530.35	1345.51	1121.16	1168.68	1093.76	2112.44	2056.72	2587.39	2513.68	2379.23	1152.45	1151.48	1360.75	1004.9	1053.9	2071.17	1989.51	2707.03	2181.87	2408.74
17605445	36.153	107.409	89.1799	51.4313	51.4063	105.107	96.3386	146.294	123.233	131.735	57.2463	45.9391	66.5952	61.6771	54.7508	74.9994	105.767	127.656	78.7735	119.754
17655394	22.2012	21.5615	20.7153	20.438	20.627	18.9215	17.3849	19.9053	17.9079	19.0158	20.7699	18.4569	21.8122	22.6324	21.8721	21.0965	20.0564	18.4585	19.0511	20.6316
17739778	128.148	162.005	127.767	118.994	88.1613	111.977	151.611	208.952	236.267	246.095	73.4825	103.72	200.268	99.647	114.523	140.391	136.037	215.946	134.155	166.862
17800738	477.568	457.077	441.02	418.248	464.18	645.952	784.704	834.587	762.893	666.786	377.352	322.194	462.127	426.042	411.27	740.611	710.471	895.067	763.321	788.716
17765314	1186.76	1222.92	1471.58	1275.07	1302.48	823.016	799.209	620.547	746.732	669.489	1338.96	1359.21	968.969	1164.66	1263.46	836.256	868.02	712.719	803.895	830.523
17739780	184.897	144.505	132.926	156.392	139.233	131.985	120.525	128.765	120.103	103.992	134.15	126.641	210.569	141.052	174.569	128.238	93.0341	120.199	114.371	140.88
17715355	27.6174	22.3009	23.2196	25.9158	26.731	21.2306	20.1802	21.4581	33.3446	24.7443	27.5062	28.6174	34.4142	23.5652	36.2549	21.2469	23.1002	21.1785	22.2734	20.9491
17605447	41.3622	33.0552	18.4089	31.4162	33.2503	34.5813	27.5629	36.4155	47.8499	33.3967	27.3383	36.6718	33.3537	44.9526	34.2789	27.0933	50.5685	29.5104	24.6414	23.3684
17655406	392.337	403.253	453.643	379.271	476.82	496.446	472.114	392.754	417.361	436.23	456.319	443.036	378.835	408.192	416.663	516.553	554.792	400.185	470.835	425.797
17655397	61.2606	67.7953	67.2204	51.5806	78.8494	52.9188	60.4794	47.9023	34.0954	40.2769	62.0693	69.602	75.5099	59.4063	82.9264	52.5	50.0074	61.2193	46.463	45.4525
17849689	152.928	116.812	105.842	139.127	119.731	226.614	205.049	287.521	282.197	270.621	114.694	126.873	132.313	147.765	127.041	191.506	200.1	273.413	217.666	233.777
17825265	194.824	228.725	188.886	249.272	223.575	183.487	183.294	186.163	190.77	172.168	215.912	233.878	234.228	227.266	222.534	199.421	178.729	174.643	199.638	178.857
17739782	979.912	1065.91	1090.71	1062.12	1066.64	1425.45	1343.98	1113.58	1336.4	1245.41	1063.9	1068.62	937.767	1075.97	1110.68	1316.17	1436.04	1113.37	1262.73	1229.31
17605449	137.106	152.494	132.837	90.3201	180.512	171.516	224.832	195.155	284.529	175.44	136.506	182.811	122.216	96.5353	159.964	145.105	126.218	137.715	137.838	186.649
17850691	45.8957	48.412	53.6568	72.0265	73.4234	51.7585	43.6795	45.9528	64.9752	63.115	50.7079	54.1558	55.1561	50.5388	86.9727	47.9424	53.9673	38.3732	65.2866	68.8827
17765317	41.2059	39.8297	43.4392	41.6903	43.0796	58.91	55.7459	55.1078	53.1046	43.252	37.5392	36.2129	43.8093	43.2754	48.0066	38.7832	44.9351	52.9611	43.8355	45.456
17605451	93.5057	77.165	84.1401	92.5374	92.0287	172.777	76.1556	145.843	194.444	183.268	96.0694	88.5811	100.413	82.4683	186.809	150.995	108.766	129.032	170.326	172.552
17875226	228.736	273.786	241.401	247.286	251.617	205.513	235.261	228.506	269.435	231.523	251.302	258.42	220.492	243.599	290.058	215.505	213.293	281.461	219.611	259.651
17629876	32.2899	25.3291	25.3547	22.3839	23.1476	18.782	18.9142	20.5037	26.6183	19.636	24.6095	27.0261	28.1233	26.5257	21.9783	23.0065	21.979	19.6922	19.3548	28.8151
17850693	39.5108	31.4622	31.2054	45.8941	41.506	26.3971	27.0001	24.8901	27.3669	25.1943	37.7959	50.0386	37.1352	38.8309	42.4023	25.1474	27.8285	22.8656	24.3237	25.0384
17679836	25.6556	22.4273	23.549	24.5526	24.8177	21.1729	22.7642	22.7227	23.3828	22.8705	26.0674	22.5359	25.977	24.0424	32.6315	20.8905	23.9344	20.8379	22.2956	24.1157
17605453	84.6396	104.822	112.246	109.765	103.995	184.84	106.332	231.26	223.731	187.539	55.1684	80.8716	106.535	77.707	77.5088	199.124	175.792	138.059	204.035	201.754
17790745	28.5884	29.8449	30.698	31.1068	27.912	31.5385	32.8944	36.9017	33.536	32.5521	30.5061	32.1928	32.4198	29.9499	28.8326	33.5174	31.306	34.4397	36.0656	31.2346
17740786	340.331	428.631	366.103	378.302	325.486	402.206	371.909	306.143	342.185	339.331	361.605	340.148	267.623	407.716	327.574	392.505	372.658	341.98	360.702	323.262
17800746	52.2006	40.055	30.9314	50.7788	47.6186	70.2917	46.2625	63.1162	63.7789	57.9528	36.0994	43.6691	44.6878	36.8751	53.441	55.4568	56.1257	50.0191	53.9068	48.9788
17679838	60.2716	53.644	53.8026	66.6437	57.9262	55.2678	71.2864	91.913	74.069	79.6429	57.5059	57.2186	77.6888	60.9227	63.5413	73.371	156.558	108.612	112.111	114.56
17605455	50.0976	34.221	55.566	19.7309	28.0105	68.9837	80.2682	66.4254	100.491	173.752	27.1526	28.8319	56.1409	53.4704	53.8318	82.2789	59.9803	63.8484	79.5721	103.541
17790747	121.392	129.403	154.188	139.426	137.431	141.153	139.746	120.489	130.189	104	123.853	130.173	123.841	118.52	123.976	123.564	149.264	145.245	139.875	133.876
17825273	43.6182	49.611	46.6749	38.183	38.7618	41.4277	33.7418	47.3034	41.3266	41.8047	39.8719	41.8756	45.2535	51.778	36.719	36.6075	36.8163	48.8588	32.3821	51.9845
17739800	979.067	1023.24	1347.44	605.935	1013.76	675.62	675.091	611.447	554.499	581.834	1036.19	1095.32	898.79	756.482	924.449	729.133	794.498	563.132	646.356	544.262
17715365	28.2072	28.9972	39.1069	26.9212	29.0791	21.9861	24.1018	19.105	18.5861	22.9541	44.3733	44.8585	24.7833	35.9993	28.9821	20.9809	27.7342	20.6021	21.1155	21.3176
17605457	123.351	73.098	104.684	91.1751	95.5949	146.565	98.5186	133.52	138.889	95.4202	110.768	92.4824	125.609	80.5108	118.696	79.4523	81.5928	98.8513	89.0226	103.66
17629882	15.6678	15.6668	16.5725	15.2453	16.8586	15.9584	15.7065	15.6648	16.6149	18.6978	14.8006	16.5662	15.995	15.3141	16.0188	15.3182	15.0907	16.969	16.0627	16.9158
17790749	80.2071	99.5285	94.8803	78.8088	90.3602	88.5281	95.6745	95.1928	77.6638	97.6886	100.48	127.862	93.5433	99.7138	116.119	69.2156	94.5529	76.0398	86.4839	82.4456
17765325	372.945	369.026	284.872	402.202	366.507	275.233	279.47	464.693	417.019	355.706	296.126	255.779	397.268	348.649	274.78	277.941	276.251	556.959	390.192	430.317
17605459	41.9733	28.1521	26.0693	31.4653	29.7652	31.9841	25.3052	24.7326	19.7133	19.047	25.7668	27.8514	24.3123	21.6045	27.2853	33.1954	28.8756	18.1306	21.7977	22.1494
17825276	96.6954	102.017	110.905	110.388	100.864	95.8554	91.5426	103.55	96.3495	113.456	101.551	83.7804	119.868	85.5631	99.8116	85.6993	86.8977	105.657	103.476	100.809
17740793	35.8676	41.3622	49.7682	58.9154	38.2472	38.0635	43.5896	38.2582	33.0495	31.3242	41.5495	40.7624	49.3852	46.5691	39.8342	37.9144	35.657	38.9723	38.2339	34.9081
17605461	41.422	46.7062	72.1966	38.6798	42.9268	41.8661	47.0179	55.2308	115.549	54.5032	44.3216	49.2322	50.0529	33.4142	62.3076	95.4527	61.658	74.1587	66.8587	66.1122
17875237	271.674	191.316	285.053	206	252.827	219.992	201.884	332.988	256.591	280.913	213.505	221.025	273.865	204.482	269.685	217.645	178.099	240.376	219.519	267.03
17605463	85.8114	35.6256	75.2549	89.2354	60.1416	154.144	115.806	204.335	181.606	182.721	80.6659	82.3175	34.3395	45.8872	121.035	171.584	131.068	96.6573	170.902	157.678
17825279	43.7453	46.6226	40.1083	44.2575	48.3275	37.9491	34.257	32.0913	45.6991	36.6862	45.218	52.4181	67.0471	44.0344	50.014	28.6719	29.555	29.9676	37.8217	37.9157
17790755	3636.66	3431.02	3229.76	2820.94	2690.07	2953.25	2877.8	2790.22	2901.9	2755.42	2998.65	2938.05	3211.61	2858.34	2788.48	3053.38	2745.13	2906.18	2799.4	2716.06
17789755	1568.76	1485.98	1589.71	1596.12	1793.48	1958.21	1842.34	1782.79	1812.13	2020.45	1495.76	1528.2	1494.55	1711.47	1650.77	1974.7	1757.04	1738.97	1886.25	2093.96
17740796	352.3	390.694	400.795	402.52	426.819	450.035	412.993	383.103	427.347	412.098	386.646	408.904	335.215	492.838	502.605	449.006	459.45	364.556	415.113	348.268
17629888	22.205	17.3636	23.7238	20.929	19.5978	19.5636	20.7707	18.8412	18.0853	17.669	16.6636	17.719	19.9305	18.9513	18.1852	20.882	16.6579	17.8954	17.9859	19.9223
17630888	141.802	145.719	160.05	107.854	108.487	199.399	189.637	144.977	161.863	147.268	139.326	132.161	130.201	145.339	102.454	194.952	183.167	145.59	167.339	148.361
17655423	842.838	861.745	834.193	680.749	693.292	648.79	527.894	492.015	599.645	663.51	909.27	915.849	889.27	788.997	847.204	661.798	488.941	400.404	512.614	412.56
17875239	3478.62	3415.81	2536.75	3521.56	3332.08	2032.82	2724.31	3298.22	2706.26	2233.76	2490.82	2424.85	4255.13	3800.8	2499.52	2458.04	2295.92	3535.08	3069.13	3118.45
17850715	442.342	401.294	490.398	388.066	461.882	343.952	303.094	323.203	348.774	376.827	460.073	455.432	346.817	487.698	421.525	381.379	358.613	345.806	311.395	354.574
17605465	136.099	184.245	147.105	178.42	136.723	304.135	321.237	342.606	349.93	358.1	109.174	167.481	174.67	151.177	165.065	222.242	246.008	336.677	285.73	283.125
17739798	88.5735	107.074	87.1665	127.676	86.6345	79.4436	75.8366	83.4869	87.5366	85.8312	120.237	152.227	97.3165	138.69	101.49	86.0761	32.8992	48.6017	79.7857	85.6416
17715374	19.4559	20.0285	19.9934	17.9033	21.9787	19.4698	19.5362	19.187	17.0464	19.5717	21.9392	21.8955	21.8267	19.7662	20.8361	19.5236	19.2224	19.8545	20.4446	18.4747
17739809	382.065	355.609	371.921	275.365	296.576	291.978	285.913	294.862	301.684	302.75	337.461	320.528	315.646	323.771	351.767	272.364	268.464	315.909	293.02	303.672
17605467	31.4217	34.1556	31.5636	28.1408	31.7687	32.6424	35.3403	53.2542	41.4806	40.3237	33.4662	34.5166	47.0366	33.3914	26.1824	32.9595	39.8422	33.7927	47.5029	31.7104
17740811	1451.12	1362.05	1628.62	1166	1302.34	1747.65	1647.27	1620.17	1650.34	1657.86	1485.58	1366.52	1254.15	1403.95	1423.53	1679.37	1805.66	1541.34	1548.55	1484.12
17850719	290.503	273.358	224.702	334.35	300.355	216.848	211.559	264.537	240.011	189.927	275.252	309.855	298.316	292.466	252.641	235.665	231.324	305.814	258.006	303.562
17605469	27.4754	33.3217	28.9044	53.8299	35.4572	33.3542	20.3893	61.4702	88.4221	95.6223	31.809	30.4219	39.1136	30.0259	46.9358	36.0616	34.0114	46.9383	44.7018	57.0779
17629894	208.51	144.235	154.182	206.273	157.152	200.741	199.717	241.612	248.67	205.23	177.602	175.659	284.062	152.474	196.923	152.319	166.394	188.454	179.697	242.222
17605471	144.903	103.885	120.106	149.507	117.008	130.7	191.364	194.595	288.085	307.382	83.8088	98.3735	126.384	79.8074	86.8878	165.589	116.184	238.97	172.092	284.563
17629906	29.3729	30.2361	26.6073	26.718	29.4011	23.5131	27.6588	22.5976	25.513	22.818	30.5141	24.8392	23.4499	25.265	31.2609	24.6733	25.0598	25.4051	23.225	22.997
17849723	976.811	1014	964.999	1153.15	1182	1728.31	1459.5	2017.79	2052.29	2527.84	837.02	740.182	1109.31	1176.13	1044.08	1583.72	1288.36	1572.89	1421.18	1624.74
17605473	310.744	214.585	288.186	306.368	248.736	318.23	267.457	357.323	364.49	389.354	279.269	278.637	330.587	272.274	318.456	259.733	220.382	464.692	269.841	340.034
17800765	292.409	289.631	291.839	302.961	291.222	249.139	250.456	229.908	249.811	242.831	288.173	307.802	269.94	304.576	308.402	236.979	213.987	269.151	254.36	226.407
17715382	23.4519	21.6552	22.7677	32.7834	20.0764	21.2559	18.2612	24.5481	24.2725	27.4643	24.3481	34.057	18.2416	38.6736	20.3179	22.9611	22.3766	19.7918	28.8364	21.6278
17629908	72.393	80.8629	58.2806	85.0437	69.2086	68.8817	65.9129	74.0951	76.8742	70.1919	64.6453	60.2343	77.0799	58.9331	74.7494	60.7033	70.2098	64.5291	77.3693	78.5498
17630908	40.6801	34.3946	27.3991	52.3688	39.0429	43.2378	39.0067	43.6604	50.6824	44.9084	33.0984	34.0954	40.9172	49.2963	56.5473	39.7111	35.995	44.0586	38.6847	46.5003
17849725	1654.8	1446.66	1212.16	2519.43	2108.39	1891.98	1738.5	2140.72	2270.84	2134.9	1331.62	1273.58	1708.66	2514.13	2182.7	1861.21	1521.38	2368.35	1968.9	2047.11
17605475	61.3697	59.0865	51.4549	43.0883	48.8673	58.7421	54.5206	226.269	196.033	161.909	40.6253	43.2606	51.7494	51.0693	44.8109	82.8574	59.3932	199.371	125.936	169.214
17631009	1211.89	1371.94	1215.14	1480.83	1406.48	1299.71	1373.99	1142.69	1206.28	1118.89	1363.03	1372.48	1290.11	1410.31	1313.62	1336.73	1464.63	1260.39	1289.45	1262.09
17629911	192.192	149.584	270.588	194.027	178.85	299.768	203.919	181.016	191.775	224.884	223.443	187.619	194.866	200.136	174.495	181.758	246.596	161.743	191.64	159.683
17849727	32.1583	35.4092	47.2528	50.5255	49.1458	40.3111	42.1206	45.9835	45.7123	46.0346	36.5006	37.4384	44.234	44.6535	54.6936	42.7187	41.1736	42.8518	40.5758	41.0718
17789768	35.1765	33.3441	28.9842	40.1138	29.1586	28.8438	26.8953	30.8477	35.0638	29.9114	35.5547	43.0635	33.5298	44.2955	42.1322	27.3423	31.2136	26.7269	35.0852	33.4101
17715385	101.191	85.8316	107.411	91.9072	93.4756	82.8071	82.0846	78.4062	65.6047	74.4399	87.8816	95.3929	97.9767	87.6076	97.7125	85.4309	88.8146	84.1028	70.3719	78.7678
17605477	103.043	150.866	113.305	96.0517	94.5398	122.737	118.394	143.826	180.031	293.319	71.8286	81.1919	76.7474	90.6142	120.875	153.484	161.306	212.083	152.566	147.404
17629913	183.405	150.822	184.456	166.899	154.111	173.742	163.894	199.342	198.071	197.309	166.508	161.73	177.994	175.577	154.299	162.871	158.491	210.229	203.568	166.875
17850730	21.951	24.2053	23.394	22.2426	23.5466	23.1978	22.5091	22.0845	22.6888	22.0487	23.594	22.5786	23.6676	22.2631	22.3409	23.2332	21.9119	23.3305	21.5164	22.5364
17715387	394.091	311.235	391.277	285.365	328.43	407.022	490.08	389.708	292.181	400.439	344.95	299.384	285.268	351.961	389.909	414.293	499.13	280.899	297.304	328.152
17605479	24.4097	26.2537	22.6843	25.4751	24.1789	23.0605	28.2164	27.5351	25.6011	25.1802	21.2652	29.6597	24.263	18.9577	25.7945	24.1529	23.0872	23.1833	25.9723	21.279
17605481	101.827	80.8491	93.455	94.6949	72.8964	65.7722	87.8613	96.618	97.4777	94.2914	149.029	158.675	63.8577	62.9851	195.056	91.4604	63.4786	77.0564	64.6925	81.5317
17790773	327.932	353.019	344.582	341.773	308.751	191.306	188.03	162.883	154.847	161.658	371.985	344.721	356.832	371.519	276.618	192.964	189.769	207.108	205.975	182.465
17850733	80.7499	65.7116	61.2528	68.9869	57.1366	79.5715	49.2542	43.4356	41.2096	48.5905	67.2647	100.295	69.7875	93.6993	71.5108	81.6144	61.7903	47.2531	47.7232	44.8555
17605483	78.9378	84.3727	73.7674	39.2221	73.3391	87.4608	98.6653	146.353	167.094	240.558	49.1152	42.6358	91.8837	83.2557	56.7209	102.913	75.6079	139.645	139.964	146.894
17825309	33.2715	36.9095	47.0436	21.0321	28.9297	29.5334	27.6842	27.893	26.0558	25.2223	47.3608	37.9359	24.5394	25.1975	25.0826	29.6199	26.6584	31.0746	34.6197	24.7911
17740826	285.894	258.404	204.175	232.543	261.817	343.647	314.07	479.67	478.993	467.158	172.005	225.257	231.593	313.447	321.439	386.509	303.868	504.29	348.571	404.987
17680867	22.1636	21.8602	24.476	20.5966	22.2088	19.8095	21.1043	21.6741	21.9349	22.2716	28.5664	22.0027	22.0095	23.701	24.2152	24.7631	20.9022	21.6805	19.2775	19.9458
17679867	27.4837	29.2771	30.0253	22.7391	22.3569	22.7682	22.087	20.4242	19.6584	21.7779	26.6342	26.6686	25.5922	23.975	25.3605	24.1304	26.0829	21.7429	22.7598	19.4745
17605485	127.244	97.4651	140.148	71.291	63.3735	136.47	128.309	111.849	164.274	141.996	99.7103	56.2296	80.4367	91.6328	53.9728	111.139	47.6673	220.414	75.985	173.775
17629920	42.6364	33.5566	30.7055	34.22	30.7683	28.5096	33.5423	28.8923	26.2085	26.3295	31.085	37.7118	33.6713	32.4598	32.0113	30.4829	29.7997	28.9222	28.6424	28.6881
17850736	58.2406	67.5473	73.2742	72.0318	72.3038	78.3214	92.0184	84.0841	75.5114	65.157	54.3103	59.8927	73.3556	69.7738	58.1428	88.3516	83.3167	68.9052	75.9212	102.385
17825312	1026.59	1072.29	1209.71	1275.23	1146.48	714.683	568.784	596.166	716.813	752.255	1242.35	1260.54	851.429	1293.05	1259.17	647.133	562.87	540.555	601.292	684.732
17680869	3364.78	3159.38	3485	3776.94	3541.36	4478.06	3540.96	3444.17	3974.86	4433.72	3882.75	3756.74	2978.63	3670.14	3969.8	3956.51	3313.24	2990.32	3417.49	3464.86
17679869	46.0128	47.4893	46.8691	41.9655	42.2205	38.7102	43.1799	55.9433	39.617	39.9937	44.3552	43.2988	46.6241	50.2569	47.3194	46.5809	72.083	52.0294	46.0318	69.5707
17715395	22.702	21.7393	22.5181	20.8721	22.1054	21.1389	21.4035	20.0612	21.5952	21.307	22.7592	22.4622	19.8546	23.2458	22.2978	18.6489	21.6225	22.1008	21.3888	20.9988
17605487	247.786	199.781	213.965	184.038	159.775	177.587	167.209	222.24	260.237	227.927	220.081	149.898	160.983	163.297	155.594	123.894	176.137	343.878	188.045	332.862
17631022	275.922	226.958	226.893	321.212	261.469	195.231	209.331	213.895	213.162	192.85	287.338	222.526	336.964	257.636	271.163	210.769	167.818	204.443	205.965	189.357
17679872	83.5929	117.329	110.213	99.5932	123.529	118.115	130.487	114.408	110.693	118.906	101.024	128.627	97.5054	107.96	110.872	119.22	134.674	124.446	132.17	139.156
17740832	836.701	782.344	780.008	813.346	736.317	850.517	873.423	953.222	945.61	870.987	755.165	715.294	772.62	784.768	774.739	882.163	885.594	1054.72	935.109	1021.84
17715397	43.648	40.2411	42.2186	50.0909	48.0302	33.2993	27.5577	33.0232	36.3116	33.9397	44.8756	48.3196	55.3885	56.7353	45.8765	27.097	28.4779	33.4205	32.7659	39.4748
17605489	83.1779	58.087	65.4978	101.577	67.3486	120.747	73.6323	82.332	104.33	87.6878	75.2491	39.7096	78.2403	69.1273	74.4908	56.8173	70.1432	82.5619	77.6982	72.8532
17631024	28.882	21.5684	27.1075	29.1311	28.3238	20.7929	26.6759	28.181	26.3165	26.1586	24.4225	28.212	26.2161	25.8515	25.8476	23.9799	25.4123	22.7431	26.7323	21.7386
17739833	111.881	128.611	140.417	89.397	115.212	106.798	152.693	132.951	124.397	112.29	112.93	95.622	102.124	115.049	117.788	151.847	167.233	164.411	134.246	156.224
17605501	63.48	66.3262	93.2453	88.8875	71.1604	131.663	166.719	237.708	209.632	252.844	52.6275	55.5181	92.9095	72.3943	77.1242	193.031	93.0241	165.138	122.622	176.159
17605491	57.252	27.0322	51.3822	55.3934	56.7006	62.6897	96.4761	66.6081	101.582	100.317	65.3425	91.9094	79.84	57.6759	68.232	92.9987	62.1941	96.4814	87.7945	119.073
17629925	21.4926	19.524	22.4596	19.4456	20.7246	18.097	18.021	20.919	19.7959	19.5342	21.7269	21.0324	22.1559	20.1229	21.4034	18.9561	20.4032	20.0985	20.0299	22.6484
17655449	33.0487	51.2299	49.2682	32.7003	34.0531	41.7421	34.1158	52.2428	57.635	129.993	35.5136	38.896	35.3559	39.6489	35.6173	41.3573	32.5905	40.2814	34.139	33.6725
17655451	61.2387	54.3927	53.716	50.3864	61.7227	49.7477	54.3581	61.9108	67.9435	65.6839	48.4006	48.2032	62.1274	60.4202	55.994	42.806	57.9261	48.0236	60.6194	64.6573
17605503	28.6044	31.0502	25.5104	31.7547	32.8593	33.4653	23.7848	28.879	36.3712	38.5021	20.5629	26.3001	25.7553	32.9716	27.1662	32.1566	33.8393	36.6838	35.3894	35.522
17605493	47.2979	48.7986	57.6602	70.3486	45.2602	66.2964	50.7386	73.4465	74.5256	81.9069	52.6758	80.3534	103.611	72.5568	75.7002	49.0212	69.4417	74.9544	51.5883	81.7752
17850744	112.745	119.567	79.7917	97.3234	122.244	202.304	153.998	198.493	210.033	186.891	66.7864	69.1035	148.833	98.6395	98.6319	196.861	180.571	192.788	189.431	183.027
17849745	27.0668	22.0197	32.0797	31.5102	24.9786	26.6924	27.7225	21.9475	25.3557	23.8673	26.8645	26.2803	23.1759	25.6601	28.2432	23.1269	23.7871	22.7294	26.9778	24.3432
17715413	368.809	372.168	314.137	318.048	320.811	423.67	403.629	492.936	484.81	451.146	322.954	320.676	360.345	374.841	301.36	421.291	353.321	454.48	414.19	478.813
17679878	99.4477	99.4595	117.776	118.899	120.616	111.777	115.718	110.513	118.919	115.69	102.491	111.407	98.4033	110.617	138.275	110.455	104.151	106.254	110.982	123.135
17605505	87.4582	85.2032	77.8991	47.4156	45.5202	64.3203	36.6041	51.5927	70.3458	56.3625	58.4127	36.6455	70.594	59.6547	46.5319	71.5284	56.3653	64.2401	68.119	69.334
17605495	37.0385	27.9642	26.6813	33.5467	27.4656	38.2009	34.0068	36.0062	40.9553	37.6068	27.0207	27.2198	42.6147	30.3317	34.9256	31.1159	25.2766	60.4348	42.9499	35.6135
17629929	18.8677	15.9117	18.6608	18.0573	18.8396	21.8894	19.6692	18.7943	18.7496	18.8073	19.0153	20.3632	18.1984	18.6513	19.1524	18.9569	19.0175	17.9995	18.3244	18.5307
17790787	73.5835	67.7331	73.322	101.379	79.8226	56.1322	53.9046	55.7739	49.9723	54.014	75.3169	77.1887	74.6192	82.7819	95.3192	51.8121	41.7531	46.0064	52.0745	53.5428
17629931	68.6061	46.4695	48.9027	36.8551	47.4416	43.1877	37.0065	34.8811	31.1098	31.1034	59.1778	49.933	62.854	39.7749	54.512	30.1055	36.8139	41.3475	36.866	46.3213
17631031	40.073	32.7432	29.3243	51.1474	38.6741	33.5888	34.8289	34.4855	40.6588	30.8416	47.2298	43.0844	42.6247	44.8643	43.2411	26.909	33.2189	32.4285	29.8886	34.8293
17605507	60.832	56.565	30.2566	53.3761	55.0042	70.3301	92.3877	75.3462	77.3678	68.3969	56.8369	81.9944	32.5222	39.7918	76.6225	95.3571	59.7416	70.6439	62.6296	70.4639
17605497	215.596	205.344	218.436	236.83	252.103	215.245	199.328	242.024	218.034	220.912	203.033	222.643	217.695	258.516	183.693	212.586	258.701	223.782	240.982	261.957
17800800	204.292	218.701	288.114	212.83	195.395	234.752	264.23	247.724	220.906	251.771	217.73	228.537	224.82	241.884	231.329	235.622	242.772	278.967	245.241	277.028
17800790	755.496	754.687	853.687	832.792	935.241	858.002	707.615	742.66	753.645	742.475	821.914	807.964	683.701	808.064	798.821	768.746	760.569	694.134	733.168	734.546
17789800	440.138	449.304	506.438	469.212	482.569	556.349	626.599	578.768	582.953	602.339	480.693	470.786	446.381	529.285	482.7	649.503	532.005	566.302	642.496	624.429
17790791	390.564	462.459	456.711	436.91	503.962	563.598	502.275	536.11	471.163	510.975	484.809	429.339	390.788	494.936	489.26	557.917	547.076	519.213	493.393	460.188
17765366	294.198	298.537	289.613	296.291	275.088	252.193	238.552	245.084	240.878	275.594	263.642	266.854	224.989	303.532	291.988	225.345	195.119	205.625	222.703	205.813
17605509	61.9407	31.2677	48.8444	76.6524	47.0737	48.6352	71.0213	65.6759	53.8915	47.9775	45.9507	39.4347	137.576	60.1054	59.3671	37.3732	26.7698	30.6751	69.6514	73.2237
17605499	36.7544	32.3615	99.5133	43.8881	37.5971	34.8778	56.4124	51.5157	56.2211	56.2597	28.901	39.6072	65.6702	37.5347	38.7018	49.365	54.6972	44.4794	39.1393	53.9244
17849751	113.342	126.204	108.206	116.774	117.505	317.741	393.713	378.888	410.796	264.078	86.9212	87.3208	130.755	102.934	88.8082	417.519	444.087	510.096	413.44	459.998
17800802	71.9223	76.2272	85.7721	61.2214	68.9052	95.1528	53.0031	59.4095	53.2067	82.0353	71.8459	61.7982	50.2362	56.1853	85.8007	75.0027	71.0222	49.1554	49.9282	70.7925
17739843	27.2848	23.3218	19.7263	21.8946	20.9262	60.4498	37.8206	36.7819	39.5074	28.9535	20.1909	24.9202	24.713	23.9979	27.211	56.9029	47.1416	35.7377	44.3658	38.1507
17680884	324.727	375.254	386.211	379.464	359.022	430.108	328.262	428.414	442.878	434.754	394.705	345.76	371.27	360.988	371.56	397.016	406.339	395.9	393.613	433.114
17679884	80.5663	112.626	83.9574	95.1386	76.4171	191.034	295.258	173.962	175.741	175.174	103.763	79.3429	103.114	113.083	84.4596	299.958	320.848	165.057	214.263	148.99
17605511	56.6899	60.084	60.9872	122.26	62.1458	64.2561	86.4509	100.417	67.0124	83.7235	55.4884	60.4235	62.5509	85.4453	81.43	56.8681	54.4507	93.947	74.2593	59.2663
17605513	37.7865	56.392	35.1172	41.9418	34.828	42.8726	42.6444	39.5869	44.7905	44.314	54.1894	70.867	40.398	42.8304	47.9085	46.0362	44.8289	39.1741	48.2302	47.3407
17825329	62.6687	66.9128	69.7968	62.502	61.8669	62.5276	60.8366	58.1579	50.0389	36.6305	61.3726	70.0452	61.4243	66.157	66.7619	61.539	62.0757	61.7106	59.6405	49.1012
17739846	391	417.097	415.383	353.999	330.362	458.291	433.71	353.439	409.738	386.995	397.203	386.283	391.798	390.266	396.643	438.052	440.024	410.305	463.413	345.794
17850755	27.3383	26.78	28.8164	28.6783	26.7677	28.1957	25.4499	28.9025	26.4269	28.4009	28.26	26.5727	28.9966	29.4851	29.3563	27.2301	26.4932	28.8477	29.4391	26.5757
17825331	26.2781	23.9406	26.1578	26.399	22.8219	21.2508	22.5478	21.8198	19.595	20.1241	33.8099	25.6719	27.6897	25.2754	26.0393	21.0844	22.5653	21.7894	21.8681	20.4288
17605515	24.3146	22.3367	24.7735	31.3696	32.5629	25.5827	28.1467	33.4162	31.8076	25.8903	27.9589	20.1959	30.6218	28.8965	26.1593	37.4187	27.7874	35.9035	36.8004	29.6407
17629939	26.1406	26.1157	29.4124	24.0101	34.6297	24.7109	26.4791	28.7009	27.7257	29.1642	35.3055	28.3811	29.3674	48.7165	31.9517	26.5522	23.3145	33.7601	29.3275	31.995
17681000	36.9204	43.546	35.125	42.7064	34.0302	27.0246	37.7789	27.581	24.6797	22.2588	38.6306	52.9986	31.2731	31.3567	43.5437	32.7495	30.2103	24.0764	25.4432	22.6819
17679890	38.9956	43.4682	50.568	45.0292	45.2906	34.212	45.5055	43.1027	45.5381	50.6699	42.8076	44.0615	51.0584	50.7724	48.0769	38.7276	37.6536	38.9195	43.6609	51.8045
17631041	175.032	171.338	215.248	152.984	164.37	252.684	237.848	261.995	232.213	212.051	186.823	190.399	144.325	163.866	199.299	233.26	255.768	268.603	231.837	225.988
17850757	282.711	287.293	302.094	290.111	247.72	556.28	477.38	396.525	523.422	516.5	319.197	274.26	230.336	379.944	292.082	500.108	417.516	287.461	412.737	272.884
17789808	2704.72	2488.35	2254.84	3899.03	2851.07	2256.55	1963.81	3608.09	3762.97	3440.55	2466.19	2953.64	2831.81	3580.16	2977.75	2385.99	2007.49	2803.26	2974.79	3180.75
17605517	38.9199	39.8449	39.8006	47.9047	34.6568	54.1662	44.0384	27.8831	40.1093	80.7707	40.6214	46.0645	41.4904	39.9769	67.3536	53.0058	52.1357	30.2613	50.0231	45.8849
17800810	1429.28	1444.3	1425.08	1487.28	1512.38	1424.78	1237.95	1399.39	1423.3	1589.26	1397.57	1447.63	1500.24	1435.57	1510.36	1354.91	1212.77	1316.93	1241.73	1194.52
17789810	338.262	393.901	408.521	379.421	430.033	424.869	497.027	418.852	364.447	391.602	402.716	378.443	399.877	388.892	343.587	440.289	471.293	407.201	419.514	436.461
17715426	821.247	745.576	727.792	735.948	702.98	721.467	665.742	840.486	825.678	832.51	750.079	737.971	729.879	716.195	740.3	719.833	637.194	819.48	814.964	826.522
17680902	922.562	867.525	699.626	934.335	925.726	188.749	328.39	593.519	412.974	308.48	716.869	731.596	1149.16	1130.85	674.843	337.737	240.102	671.249	587.473	643.376
17790811	550.073	464.389	491.316	434.69	515.701	460.116	553.234	379.613	413.246	413.34	517.765	493.927	446.035	479.075	482.187	519.707	459.793	366.147	388.382	382.745
17605519	52.9201	53.7612	58.0509	71.4337	108.457	65.4872	39.1807	92.3372	80.7868	101.351	39.0974	50.6876	54.5831	65.4963	61.5524	54.5388	26.5702	95.9466	64.8807	86.9952
17605521	43.0775	36.1464	68.6186	50.6149	56.3753	33.1672	49.1784	62.7597	65.7756	102.833	50.0277	50.8366	40.072	57.0351	52.3307	68.8518	56.2251	65.3916	57.7104	65.2211
17631045	860.25	859.463	788.388	764.44	751.228	776.446	762.65	823.075	792.39	836.929	764.324	739.211	894.463	818.111	811.383	800.529	788.257	865.93	845.576	788.526
17740855	127.083	162.369	156.092	131.951	135.694	265.619	371.141	277.825	284.27	227.978	111.443	116.196	123.473	145.374	93.5804	324.554	402.863	348.178	312.958	322.079
17605523	73.3533	83.2863	44.1637	61.2251	37.4304	43.5315	39.6182	88.149	64.6515	50.5785	51.0669	45.9666	52.3173	53.0511	65.7571	38.1265	38.0053	49.3174	58.2304	78.9902
17630947	449.474	418.056	497.956	324.391	353.333	594.925	648.528	594.435	578.073	536.325	432.308	471.111	442.634	375.572	394.813	669.189	656.529	542.999	572.007	532.746
17875288	173.554	174.417	173.876	205.384	184.39	141.906	151.702	124.016	111.954	140.177	170.961	164.891	175.341	194.555	175.993	123.316	131.612	143.006	149.823	159.861
17825339	18.7315	17.7279	20.8867	22.6123	20.5476	20.0987	18.7275	21.7778	22.0995	20.9595	20.2958	20.8318	18.6282	17.0827	20.7738	18.34	18.6699	21.8287	20.2804	24.3013
17765381	299.389	268.643	265.148	320.003	326.109	290.819	244.122	257.556	271.331	270.814	306.332	273.548	249.69	286.464	292.544	240.49	243.244	266.192	279.029	267.219
17679898	705.997	791.111	772.014	624.852	756.036	64.7285	51.7889	47.4706	49.4855	57.1263	818.645	839.807	578.009	589.352	687.484	56.1812	50.9255	45.8644	39.9279	51.9322
17605525	21.2452	23.5984	23.2413	15.9479	23.2075	31.6795	35.2971	33.4003	35.3412	23.1599	19.8067	18.8564	21.4011	17.9584	23.5113	22.4637	22.4005	29.3033	26.3629	33.3603
17629949	30.4283	26.983	23.9069	25.573	21.8537	21.3198	22.6249	21.4089	20.9629	19.2104	26.4156	23.3655	34.0083	24.9426	28.0562	21.7348	26.4484	19.9136	24.4136	19.5103
17875301	32.5826	35.5861	46.9549	33.1021	58.2858	36.071	36.7265	32.5191	37.4688	38.0411	53.123	48.935	44.3655	31.3587	46.6544	40.9902	41.7646	30.1823	34.0564	35.3478
17679910	121.252	105.614	96.8674	92.9479	106.085	53.9917	62.047	44.4694	50.4947	53.3131	100.279	89.4049	119.313	112.228	104.447	54.8409	79.6091	59.998	63.7593	53.8944
17789818	26.5235	24.6493	26.0578	25.9999	24.8983	28.2348	27.897	25.2727	29.8008	23.9649	26.2993	24.0522	26.2112	22.4556	23.8002	23.7628	30.2147	24.8445	30.5027	26.9532
17739859	480.942	532.645	595.593	444.45	576.531	1021.48	1009.86	901.986	831.156	862.61	563.922	562.513	473.775	504.861	521.398	1050.5	1008.33	809.888	861.852	889.328
17605527	183.679	141.681	150.108	128.405	138.09	124.792	130.762	101.279	71.7981	139.334	130.59	171.933	95.1014	253.931	146.937	97.0848	97.9935	121.687	124.124	135.14
17681012	26.2499	22.3791	29.8791	29.5102	32.9562	27.3098	27.602	25.0531	27.3036	25.7521	32.2422	22.3978	30.364	24.5084	26.7113	23.8549	22.1031	26.9446	28.7414	26.9557
17825345	1105.95	1079.35	1037.69	866.852	1092.21	1674.92	1647.11	1340.78	1327.71	1274.02	1089.63	1138.52	927.496	1015.29	1122.16	1572.73	1608.72	1484.32	1396.37	1401.74
17790821	27.7434	25.2396	21.3571	26.4538	25.0665	26.3081	24.2034	26.7164	26.2885	24.9349	25.366	25.0377	25.8772	26.6063	24.7589	24.404	22.6474	24.405	24.9317	25.3977
17605529	25.8538	25.8549	20.7146	31.1774	33.1221	28.976	31.2562	34.0535	35.1118	26.6888	30.062	25.9454	25.5836	38.5012	18.5506	19.2964	27.2211	25.6525	34.5316	27.5993
17875305	21.522	24.3448	23.2387	22.0314	21.1663	21.1786	20.4629	19.8218	19.3199	20.8024	23.2279	25.1336	22.1928	24.7108	21.6312	21.9236	21.3892	20.2535	21.4818	17.7071
17605531	44.6142	46.3502	48.7006	87.8915	46.5743	36.0209	34.4102	47.7442	42.7956	48.7556	44.2041	40.6466	48.3876	47.4019	46.2251	36.4356	46.5664	51.3959	58.1278	47.2154
17790823	137.936	110.853	104.418	117	100.667	142.204	184.65	163.71	146.926	133.239	88.5407	93.3085	113.342	90.2055	95.5688	154.37	158.001	188.409	148.607	147.233
17789823	41.3045	48.3394	33.7316	42.8693	43.4842	39.9921	51.6775	43.5093	41.517	43.1868	38.4675	47.0425	38.504	40.0015	49.9748	37.1593	38.5502	33.828	30.4703	37.0982
17875307	24.0635	25.7667	27.7514	28.4126	24.0301	25.0007	23.984	24.2921	24.6319	22.6364	24.1534	25.0036	26.4793	24.9018	24.018	24.0621	23.6044	23.8441	23.6366	23.1045
17875297	27.0717	33.7216	23.0503	23.8927	23.9279	21.6182	21.3147	26.2708	24.5989	23.2261	25.2995	26.931	25.1879	26.9322	29.215	30.4702	25.1317	23.1854	22.2451	21.8339
17740865	659.247	909.397	737.655	899.943	730.355	64.2691	79.8069	55.6653	54.4373	47.3418	768.364	691.076	779.349	885.769	628.915	70.3125	108.623	92.9984	92.6716	80.8684
17605533	20.5979	17.6729	18.7658	18.7517	16.6318	19.5058	19.2926	27.5353	18.8199	21.0025	18.2034	20.7904	17.869	20.4321	17.2643	18.5234	18.6211	23.9837	20.4014	23.9393
17655482	77.6959	78.2659	73.8501	76.7576	78.6175	76.304	75.5409	79.0161	82.2935	86.9905	77.1908	72.2742	84.4411	79.3596	83.7739	76.928	72.1019	72.4365	71.8694	85.3534
17789825	68.0781	52.9685	50.6351	57.9953	59.7566	48.888	51.6492	47.3932	51.3131	47.9761	54.1394	51.5029	54.7145	54.0873	59.9416	50.0935	53.7378	47.6893	55.8135	51.2218
17875310	63.7352	54.3659	53.8865	64.5265	54.7429	45.9353	51.2602	49.3497	57.4273	48.5662	56.0551	55.2295	64.8777	56.8994	70.4976	44.5874	47.9638	55.7853	48.8066	48.9089
17739867	25.385	33.3866	24.102	24.8351	22.406	18.6879	18.4309	26.9984	22.0938	26.4959	27.0805	29.4382	25.78	21.8363	21.654	19.1444	21.8827	22.4968	21.1561	20.5143
17605535	106.003	108.619	112.788	151.206	133.678	92.5379	84.7468	138.823	129.857	154.718	97.7616	118.916	103.249	105.638	115.772	110.131	79.0215	163.457	139.537	154.321
17655484	227.725	236.399	251.7	218.55	230.415	217.719	204.481	170.548	165.975	140.103	218.418	293.255	213.627	226.624	221.328	192.968	173.6	135.053	151.793	162.101
17789827	21.374	19.5027	21.8149	21.6997	25.4038	19.462	19.0141	19.6049	18.837	19.479	20.0872	21.9987	24.0365	21.3825	25.3512	19.0982	18.9738	20.3859	19.0237	20.1313
17630961	87.0347	85.6882	67.0528	60.3036	64.1258	71.3543	63.8391	56.397	69.226	60.4812	78.5813	87.869	79.8701	64.5168	54.9606	65.6467	63.6208	63.0724	51.6627	68.2942
17850777	890.28	1063.71	1036.34	939.783	1033.31	1104.36	1142.86	1283.41	1139.29	1191.06	1091.52	1071.35	1107.33	1055.41	973.294	1133.75	1147.23	1179.21	1218.22	1274.41
17765394	113.337	120.754	127.224	103.768	98.9034	142.731	109.417	129.035	134.703	148.476	109.516	114.708	79.3748	104.974	126.266	123.86	123.401	145.585	132.505	138.36
17739869	430.561	430.432	374.205	414.653	361.004	373.665	381.839	520.396	479.933	416.71	353.728	338.195	501.267	394.491	336.43	396.882	371.296	575.977	460.127	511.445
17680921	728.553	772.281	727.443	787.035	797.413	911.136	953.132	949.914	883.01	935.634	782.254	784.687	812.185	812.765	718.532	924.519	851.609	980.116	927.538	1002.9
17679921	37.1891	34.0527	30.4653	36.5742	35.0535	37.9754	33.6546	31.9722	32.4917	33.3432	37.6716	35.1725	37.5988	32.482	29.6946	36.4846	34.0758	32.28	34.9801	35.6176
17605537	188.124	144.97	202.832	196.064	171.756	275.557	179.304	188.398	271.602	248.698	189.67	202.491	166.622	172.335	160.023	144.542	167.673	224.645	201.437	221.919
17681022	22.342	19.9877	18.8198	20.1338	20.9919	20.2857	19.8838	19.8756	18.8722	20.413	19.5658	22.4346	19.7043	19.9349	19.9103	20.8356	19.342	21.9722	20.4634	19.828
17849780	30.5518	26.926	27.5295	26.2735	27.1106	20.6092	24.0573	21.7066	21.2346	19.3802	27.8921	27.7485	29.5064	26.6224	24.898	24.4066	24.4426	20.9359	22.6306	21.4843
17605539	48.7034	53.517	64.9854	42.6701	43.4874	56.2848	65.3748	102.076	61.2043	76.2557	46.8848	30.0621	29.3803	56.6547	35.0975	36.2531	60.042	42.0071	68.6919	70.8306
17765407	350.557	354.455	382.988	369.075	359.878	528.47	512.495	492.864	479.641	516.181	339.887	343.642	298.697	347.293	364.479	523.286	456.44	489.776	488.494	480.333
17740873	71.221	62.5178	60.4309	68.9247	67.1169	65.794	68.0964	63.329	66.732	65.231	54.5388	70.6385	77.2141	66.4332	79.4341	67.8222	65.9017	62.5151	56.9389	69.7826
17605541	35.3552	22.9424	27.9798	24.0566	30.1208	29.4156	44.2106	43.346	37.9168	52.9816	17.2585	21.5215	43.4662	37.0324	56.7704	42.3919	36.3744	75.5817	36.3126	74.0306
17629965	29.1133	25.2122	28.5385	30.3707	30.6036	25.4319	25.1545	23.9217	22.3276	21.9923	29.104	30.4853	27.7595	28.603	28.4773	28.7777	25.731	25.5484	26.2239	21.0625
17655489	39.5227	48.5727	41.5323	36.3479	39.0216	32.6764	33.9435	32.0467	32.2673	26.555	38.4317	39.2321	38.203	40.6329	34.2232	32.1323	32.6538	35.2981	41.731	31.5379
17850782	21.6677	23.8511	21.5372	23.3742	24.251	21.5584	23.2619	21.18	21.2772	20.4929	23.1787	22.9755	22.3239	22.7088	21.618	24.0715	22.601	22.1409	21.7959	21.0325
17849782	55.4864	51.2983	49.1667	60.6182	47.5631	46.6741	47.9546	46.1255	54.1094	47.7838	49.9551	57.3677	55.3582	59.4243	52.9176	48.1348	47.6217	42.0734	39.666	39.9673
17681025	117.192	93.9307	127.631	80.7737	95.8846	89.9639	122.075	85.3014	87.0659	73.6566	79.8414	81.0488	133.156	91.4082	67.5985	107.915	131.985	118.532	124.457	103.78
17655501	21.454	21.7499	24.4674	30.0307	28.524	19.0879	19.6841	20.9768	22.4942	25.4419	23.501	21.9598	24.3361	23.3548	27.1102	20.3071	19.1104	20.4786	22.407	23.0859
17605543	76.4759	72.3424	64.7494	73.3223	68.1223	82.2894	92.2975	90.0026	92.8774	83.0817	72.1482	95.025	95.1133	70.7265	65.1236	50.3296	68.5219	77.5896	73.0709	80.6925
17875318	20.258	33.4778	23.2653	22.2376	21.0377	21.5517	23.3332	22.5598	19.8655	22.5357	22.0425	24.2183	20.3812	28.881	32.8037	20.2372	20.7685	27.4575	20.7276	21.5379
17850784	41.8039	92.2868	43.2563	52.4606	54.6017	50.9238	43.4213	43.3148	36.0597	46.0476	29.6681	43.7419	117.962	49.1519	47.6586	59.2767	31.8239	36.7908	46.0948	39.1235
17825359	20.6279	18.4571	18.9923	20.359	19.498	19.3051	19.5134	20.3923	24.2408	21.1463	22.4345	19.3552	21.046	20.1647	20.8497	20.2832	19.2046	21.2481	19.4574	22.2997
17789835	181.421	151.741	141.55	131.323	190.469	221.051	210.934	178.119	222.652	182.195	106.897	116.992	144.024	100.643	135.008	179.537	151.193	149.29	168.643	207.345
17655503	852.263	913.442	866.427	897.473	956.475	791.195	755.586	718.272	723.282	772.222	816.079	967.296	834.492	875.447	876.499	778.18	799.145	743.284	767.27	747.844
17825361	3185.42	3087.21	2966.86	2957.2	2986.02	3832.45	3846.54	3361.46	3292.87	3284.44	3003.99	3004.14	3263.18	3062.75	2772.01	3482.2	3535.71	3419.84	3524.34	3431.29
17605545	105.179	58.579	54.3645	111.465	58.7832	53.2625	67.6593	72.4523	67.7656	56.2531	61.0012	63.4305	63.3575	66.6689	58.2817	61.0715	74.5873	63.0972	40.289	64.6028
17850786	26.3006	26.8136	28.0054	29.8757	23.5741	21.6355	24.187	25.9952	31.8286	25.1709	22.3162	35.0504	28.9361	31.7279	28.9363	21.9633	23.4773	22.7529	28.2466	25.0872
17789837	517.957	437.821	534.168	321.775	538.555	225.311	178.509	145.078	169.957	228.018	418.707	385.939	285.149	367.645	415.05	246.128	233.782	124.76	131.417	203.653
17679930	204.798	193.972	237.091	225.427	211.974	198.221	227.277	232.944	240.099	245.888	217.496	149.687	211.72	176.323	195.895	216.044	209.705	221.638	215.74	217.595
17681031	173.077	126.951	121.927	143.699	149.206	119.276	133.122	139.951	126.013	110.026	113.585	116.594	113.209	133.005	126.983	101.036	121.108	142.934	117.484	121.337
17605547	41.6169	53.8099	35.4894	47.7526	28.6337	24.5341	29.2716	52.5626	24.5715	43.3866	44.0655	43.7385	29.8585	42.787	38.1167	31.5404	26.2169	41.106	47.0564	31.3495
17630972	21.675	16.5417	18.3958	21.3558	18.6176	18.3189	18.4672	18.8164	23.2685	19.5378	18.6589	18.0484	19.637	19.6469	20.3922	17.6196	16.6454	18.1466	21.6062	19.636
17655496	25.3922	28.3455	27.0561	27.7917	25.464	23.3178	23.861	24.6365	26.359	26.2097	23.7707	29.3683	26.7716	26.2785	26.1893	23.8826	24.9262	23.5858	23.8143	25.4187
17875323	29.54	31.9308	35.7481	31.6637	35.5561	24.7299	27.8421	28.3379	26.5273	25.5472	26.1194	37.5497	30.5383	32.6217	33.6313	33.0126	42.4488	24.4293	31.9452	29.7323
17850788	209.176	247.014	242.091	208.404	255.026	438.689	475.779	315.546	278.655	398.037	274.733	262.918	210.794	300.985	274.436	417.405	426.214	295.408	397.507	245.904
17849788	25.7079	24.0989	27.2243	27.8819	26.5714	28.6694	25.147	29.0596	22.9743	24.8305	28.9996	30.726	27.8208	29.5387	29.0771	26.1915	25.6931	28.7235	26.5076	26.2189
17849790	57.7568	46.1981	45.5522	47.2244	50.1258	51.3405	51.7909	55.0548	47.3013	43.6643	43.7449	46.1249	56.2813	47.9643	56.6041	47.2259	54.116	62.5131	50.4334	48.9804
17605549	25.3659	24.7368	22.1522	23.7739	26.4051	38.5168	32.3578	37.7472	34.9043	33.6284	21.8271	25.0806	23.864	29.0204	31.7826	31.175	27.4819	50.17	36.6932	23.5028
17630974	111.357	95.1824	92.0079	98.1649	103.115	108.851	108.781	123.353	128.664	178.868	117.503	74.7024	84.1687	103.435	99.0058	120.666	82.2381	142.624	113.207	118.574
17655498	17.7342	21.9466	18.1369	19.4189	23.3925	22.4279	19.293	18.0655	22.6093	19.6308	18.7296	21.1675	20.0834	19.2267	18.5634	20.8262	19.6989	19.4037	20.8099	20.652
17875325	1056.24	1129.78	1056.57	1224.28	1176.57	1179.07	1216.05	1180.65	1151.1	1209.69	1162.35	1132.78	1123.73	1100.3	1116.05	1124.62	1177.56	1223.66	1260.74	1340.84
17825366	33.0565	38.9216	38.714	39.8528	45.4039	30.6645	33.7404	35.7763	37.0933	37.2255	36.9498	40.3877	33.1916	33.769	43.6311	45.3118	31.7471	32.6851	32.2394	38.1886
17715458	34.1701	26.695	33.1113	34.459	33.2817	33.7629	32.2019	40.5271	41.144	46.1456	30.8524	33.0761	34.1318	31.8976	31.9528	31.6016	33.6842	36.6853	33.2894	35.4038
17605551	255.406	148.549	167.504	197.861	140.891	216.548	231.267	370.811	307.796	265.424	109.592	105.249	151.437	137.783	219.036	189.734	165.523	366.15	214.792	286.65
17655510	53.5182	43.7695	43.3383	40.123	47.3407	296.309	288.011	240.085	216.986	251.66	39.3727	42.8537	37.716	39.405	49.8899	250.32	270.269	209.695	244.748	232.011
17790843	562.84	634.202	530.47	608.183	532.416	672.979	662.407	788.851	736.945	734.41	563.161	510.407	594.412	563.123	557.029	682.267	605.945	764.465	689.366	682.421
17715460	540.333	597.231	665.825	544.507	633.807	570.347	616.176	382.409	442.558	461.628	607.562	668.744	503.775	563.602	614.54	589.602	672.957	469.231	591.976	507.999
17605553	60.0161	41.7333	58	63.8787	75.8521	34.8782	26.5533	70.8993	54.1829	52.6055	35.1514	58.4577	64.4918	50.4088	40.2536	32.5453	42.2765	38.5217	34.9563	53.306
17629978	70.7488	43.5667	26.6077	50.106	106.992	37.4526	23.7175	48.4447	33.1241	39.5193	42.841	46.2726	26.8303	66.3191	57.3864	41.6132	26.3924	31.555	22.6511	35.31
17800846	191.614	232.087	131.062	223.063	187.855	180.616	192.342	203.346	177.456	176.678	197.695	187.926	191.026	236.912	198.241	197.325	162.208	187.925	162.398	168.951
17605555	24.7282	21.6464	40.3615	34.5761	24.6336	32.971	42.2781	41.7457	53.888	53.562	27.3874	20.1801	28.3266	23.1829	23.2659	57.3128	52.4961	59.2176	61.3353	39.2443
17850806	96.5325	84.2555	67.0448	112.494	70.7531	66.7956	82.2877	67.012	56.3817	61.1783	68.2003	90.6397	86.3974	72.434	97.3333	71.834	62.0435	54.1466	54.0089	75.02
17850796	26.9304	29.1704	38.4482	28.8235	34.2619	27.7874	30.6976	25.1553	31.0413	28.0986	31.0896	29.2693	30.1842	27.0532	33.2024	27.9312	27.7771	33.9324	27.9477	30.4865
17681040	25.1316	24.6164	28.2049	31.3353	27.3343	24.1601	23.1368	25.4773	23.5685	25.3746	29.6902	29.3814	27.1957	32.6252	28.9265	21.3838	23.1308	21.095	24.4485	23.731
17740889	650.823	666.424	758.683	423.586	475.998	801.563	739.189	668.649	647.432	658.285	730.163	696.853	564.236	553.036	572.525	827.145	764.129	633.591	707.791	545.027
17715465	80.9795	77.175	86.0486	74.8596	73.0355	136.887	195.181	136.518	130.263	128.156	70.5395	78.3965	84.5013	71.0808	64.7845	149.162	126.725	114.089	135.386	117.282
17605557	36.7034	116.26	88.5748	35.1876	160.747	50.0198	25.8779	88.1053	93.0181	58.6195	111.823	73.2067	68.1784	24.8208	94.8497	72.6828	99.8999	173.377	20.7392	81.0353
17631082	410.763	351.744	325.136	338.759	288.876	454.465	476.522	669.526	566.871	446.549	296.844	280.177	419.689	341.731	291.207	417.3	431.022	625.705	539.053	513.3
17800849	21.5134	24.8845	23.2937	22.0593	25.9755	22.0445	20.4485	19.7191	20.1079	21.826	21.994	22.0413	24.9024	23.5855	22.9565	21.5123	24.9837	21.4335	21.187	21.7194
17789849	17.3774	16.9239	16.5999	15.2216	16.5414	16.6604	15.8529	17.2051	18.0971	17.6982	15.6625	16.1117	15.0003	17.3128	16.8336	17.094	18.8826	15.6668	16.9259	19.0395
17741001	4093.47	4148.49	4040.38	3844.21	3983.11	4941.93	4803.35	5064.9	4542.6	4488.76	3634.76	3741.02	3911.94	4482.52	4190.86	5199.33	5604.84	6080.99	5973.17	5693.24
[truncated: 34,689 more rows]

## Sheet: Go Pathways_x0009_
489	genes
Category	Term	Count	%	PValue	Fold Enrichment	Bonferroni	Benjamini	FDR		Genes
GOTERM_BP_DIRECT	GO:0045087~innate immune response	22	4.91071	2e-07	3.92822	0.000407	0.000407	0.000345		17752965, 17723614, 17830688, 17765545, 17808546, 17767504, 17756047, 17678177, 17779095, 17686592, 17774023, 17630742, 17750384, 17811636, 17794729, 17806037, 17876099, 17790733, 17678731, 17833449, 17658280, 17795420
GOTERM_BP_DIRECT	GO:0006954~inflammatory response	19	4.24107	0.00014	2.83363	0.247539	0.132555	0.240589		17752965, 17659395, 17723614, 17767504, 17630742, 17750384, 17791198, 17680245, 17874069, 17856785, 17652921, 17794646, 17806664, 17876099, 17649426, 17869820, 17844008, 17658280, 17837303
GOTERM_BP_DIRECT	GO:0030199~collagen fibril organization	7	1.5625	0.000235	7.78503	0.380158	0.147371	0.404271		17756594, 17829421, 17681583, 17827794, 17864232, 17756588, 17645524, 17869040
GOTERM_BP_DIRECT	GO:0030324~lung development	11	2.45536	0.000847	3.65963	0.821409	0.349923	1.44842		17705145, 17832657, 17823379, 17641874, 17841802, 17737360, 17844008, 17781625, 17645524, 17680245, 17735945
GOTERM_BP_DIRECT	GO:0070374~positive regulation of ERK1 and ERK2 cascade	13	2.90179	0.00131464	3.01206	0.931144	0.414418	2.24074		17856785, 17659395, 17806664, 17806037, 17723614, 17705145, 17649426, 17632931, 17836072, 17618601, 17735945, 17680245, 17672282
GOTERM_BP_DIRECT	GO:0010759~positive regulation of macrophage chemotaxis	4	0.892857	0.00175103	15.5701	0.971695	0.447951	2.97403		17794646, 17649426, 17750384, 17791198
GOTERM_BP_DIRECT	GO:0030183~B cell differentiation	6	1.33929	0.00513868	5.30797	0.999972	0.730147	8.4928		17642227, 17839529, 17808546, 17632006, 17744919, 17662441
GOTERM_BP_DIRECT	GO:0043065~positive regulation of apoptotic process	17	3.79464	0.0067485	2.12092	0.999999	0.783536	11.0104		17797247, 17687277, 17823379, 17615982, 17686884, 17737479, 17778938, 17741001, 17743131, 17841822, 17806037, 17719660, 17841802, 17844008, 17637211, 17854154, 17795420
GOTERM_BP_DIRECT	GO:0048701~embryonic cranial skeleton morphogenesis	5	1.11607	0.00772314	6.27825	1	0.793403	12.5028		17686115, 17857692, 17769406, 17797426, 17861658
GOTERM_BP_DIRECT	GO:0051591~response to cAMP	7	1.5625	0.0102588	3.78439	1	0.851437	16.2758		17794729, 17746437, 17777978, 17726169, 17849414, 17744919, 17748948
GOTERM_BP_DIRECT	GO:0006955~immune response	13	2.90179	0.0105825	2.32122	1	0.835246	16.7463		17642227, 17737287, 17678177, 17737479, 17664120, 17730667, 17713258, 17632006, 17856785, 17796624, 17678731, 17871099, 17837303
GOTERM_BP_DIRECT	GO:0010628~positive regulation of gene expression	17	3.79464	0.0140335	1.95777	1	0.834146	21.6096		17797247, 17857692, 17823379, 17763083, 17750384, 17681144, 17874069, 17872942, 17705145, 17719660, 17758078, 17844008, 17744919, 17805620, 17761675, 17614731, 17745778
GOTERM_BP_DIRECT	GO:0051607~defense response to virus	8	1.78571	0.014329	3.11401	1	0.822152	22.0134		17794610, 17830688, 17790733, 17638220, 17808546, 17678177, 17779095, 17678731
GOTERM_BP_DIRECT	GO:0019221~cytokine-mediated signaling pathway	9	2.00893	0.0144703	2.82521	1	0.807391	22.2057		17723614, 17649426, 17808546, 17836123, 17718575, 17748948, 17614667, 17858700, 17745778
GOTERM_BP_DIRECT	GO:0043410~positive regulation of MAPK cascade	8	1.78571	0.015069	3.08318	1	0.803178	23.0159		17872942, 17704266, 17748948, 17843026, 17763312, 17735945, 17672282, 17837303
GOTERM_BP_DIRECT	GO:0070555~response to interleukin-1	5	1.11607	0.0187477	4.86564	1	0.854087	27.8219		17652921, 17806037, 17836123, 17858700, 17680245
GOTERM_BP_DIRECT	GO:0008284~positive regulation of cell proliferation	20	4.46429	0.019604	1.76531	1	0.853048	28.8994		17768314, 17723614, 17857692, 17615982, 17767504, 17750384, 17672282, 17652921, 17638903, 17657398, 17872942, 17745208, 17839036, 17817749, 17869820, 17748948, 17632931, 17632361, 17769406, 17735945
GOTERM_BP_DIRECT	GO:0002377~immunoglobulin production	3	0.669643	0.0257155	11.6775	1	0.890068	36.1604		17796624, 17878487, 17745778
GOTERM_BP_DIRECT	GO:0043123~positive regulation of I-kappaB kinase/NF-kappaB signaling	9	2.00893	0.0287765	2.48458	1	0.889156	39.529		17636664, 17806664, 17806037, 17790733, 17740414, 17841802, 17737479, 17778938, 17849414
GOTERM_BP_DIRECT	GO:0043547~positive regulation of GTPase activity	16	3.57143	0.0318702	1.81047	1	0.880584	42.763		17659395, 17637588, 17685176, 17655319, 17618601, 17830414, 17806664, 17684931, 17684906, 17649426, 17771452, 17819664, 17656531, 17803318, 17827650, 17769406
GOTERM_BP_DIRECT	GO:0051384~response to glucocorticoid	8	1.78571	0.0418647	2.49121	1	0.898644	52.1327		17638903, 17719660, 17649426, 17637216, 17861938, 17726169, 17744919, 17748948
GOTERM_BP_DIRECT	GO:0032922~circadian regulation of gene expression	5	1.11607	0.0438302	3.7428	1	0.897622	53.7964		17796582, 17843512, 17619710, 17749555, 17858614
GOTERM_BP_DIRECT	GO:0050727~regulation of inflammatory response	5	1.11607	0.0464884	3.67218	1	0.900279	55.96		17841822, 17841802, 17849414, 17858700, 17785328
GOTERM_BP_DIRECT	GO:0032760~positive regulation of tumor necrosis factor production	5	1.11607	0.0464884	3.67218	1	0.900279	55.96		17806037, 17649426, 17844008, 17686592, 17744919
GOTERM_BP_DIRECT	GO:0008277~regulation of G-protein coupled receptor protein signaling pathway	4	0.892857	0.0478503	4.86564	1	0.896342	57.0311		17684931, 17684906, 17637588, 17618601
GOTERM_BP_DIRECT	GO:0006508~proteolysis	17	3.79464	0.0484568	1.67526	1	0.894082	57.5002		17835758, 17615982, 17676728, 17797426, 17791462, 17794729, 17788829, 17841822, 17615853, 17859874, 17841802, 17861873, 17645524, 17730884, 17637733, 17615976, 17656197
GOTERM_BP_DIRECT	GO:0043277~apoptotic cell clearance	3	0.669643	0.0486254	8.3411	1	0.889652	57.6297		17836590, 17778938, 17630742
78 Ctr E MSP10 FDR0.3
Category	Term	Count	%	PValue	Fold Enrichment	Bonferroni	Benjamini	FDR		Genes
GOTERM_CC_DIRECT	GO:0031012~extracellular matrix	9	12.1622	2.88e-06	9.91917	0.000216	0.000216	0.00302275		17744073, 17829421, 17738503, 17629551, 17827794, 17864232, 17797426, 17676728, 17735945
GOTERM_BP_DIRECT	GO:0030199~collagen fibril organization	4	5.40541	0.000397	27.2749	0.19153	0.19153	0.575135		17829421, 17827794, 17864232, 17645524
KEGG_PATHWAY	rno04015:Rap1 signaling pathway	6	8.10811	0.000641	7.96868	0.0764104	0.0764104	0.73749		17819642, 17769406, 17753595, 17614731, 17735945, 17672282
GOTERM_BP_DIRECT	GO:0008284~positive regulation of cell proliferation	7	9.45946	0.00940278	3.78819	0.993678	0.718024	12.8356		17652921, 17768314, 17869820, 17632361, 17769406, 17735945, 17672282
KEGG_PATHWAY	rno04261:Adrenergic signaling	4	5.40541	0.0122744	7.86729	0.783777	0.318093	13.2912		17869820, 17769406, 17753595, 17614731
GOTERM_MF_DIRECT	GO:0005518~collagen binding	3	4.05405	0.013964	16.3404	0.852287	0.852287	15.2173		17827794, 17676728, 17672282
GOTERM_BP_DIRECT	GO:0007155~cell adhesion	5	6.75676	0.0152776	5.14344	0.999739	0.747245	20.058		17744073, 17760751, 17738503, 17802515, 17843026
KEGG_PATHWAY	rno04370:VEGF signaling pathway	3	4.05405	0.0175958	14.0538	0.88934	0.356131	18.5348		17652921, 17753595, 17614731
211 Ctr A MSP10 FDR0.3
Category	Term	Count	%	PValue	Fold Enrichment	Bonferroni	Benjamini	FDR		Genes
GOTERM_BP_DIRECT	GO:0045087~innate immune response	18	9	4.76e-10	7.19782	5.44e-07	5.44e-07	7.65e-07		17752965, 17723614, 17765545, 17767504, 17678177, 17779095, 17686592, 17774023, 17630742, 17750384, 17811636, 17794729, 17806037, 17876099, 17790733, 17678731, 17833449, 17795420
GOTERM_CC_DIRECT	GO:0005615~extracellular space	34	17	1.63e-06	2.4865	0.000275	0.000275	0.001984		17622983, 17659395, 17737287, 17823379, 17777978, 17740414, 17684311, 17832567, 17630742, 17814063, 17789062, 17835999, 17796624, 17844008, 17858700, 17730884, 17637733, 17837303, 17855446, 17752965, 17765545, 17737479, 17774023, 17861938, 17750384, 17811636, 17680245, 17793946, 17718571, 17676952, 17641874, 17681583, 17753688, 17761675
GOTERM_BP_DIRECT	GO:0006954~inflammatory response	13	6.5	4.52e-05	4.34198	0.05039	0.025521	0.072661		17874069, 17752965, 17659395, 17794646, 17723614, 17876099, 17767504, 17844008, 17750384, 17630742, 17791198, 17680245, 17837303
KEGG_PATHWAY	rno04640:Hematopoietic cell lineage	7	3.5	0.000259	7.67982	0.037577	0.037577	0.307845		17723614, 17737287, 17794897, 17664107, 17750384, 17858700, 17745778
KEGG_PATHWAY	rno04060:Cytokine-cytokine receptor interaction	10	5	0.000654	4.07829	0.092258	0.047245	0.776171		17723614, 17737287, 17823379, 17737479, 17844008, 17750384, 17875543, 17858700, 17745778, 17837303
GOTERM_BP_DIRECT	GO:0006955~immune response	10	5	0.000893	3.99879	0.639766	0.288467	1.42511		17642227, 17796624, 17737287, 17678177, 17737479, 17730667, 17678731, 17871099, 17632006, 17837303
GOTERM_BP_DIRECT	GO:0043065~positive regulation of apoptotic process	12	6	0.00091	3.35283	0.646855	0.229117	1.45265		17841822, 17797247, 17806037, 17687277, 17823379, 17615982, 17686884, 17841802, 17737479, 17844008, 17637211, 17795420
GOTERM_BP_DIRECT	GO:0050727~regulation of inflammatory response	5	2.5	0.003092	8.22393	0.97096	0.445589	4.85366		17841822, 17841802, 17849414, 17858700, 17785328
GOTERM_CC_DIRECT	GO:0005578~proteinaceous extracellular matrix	9	4.5	0.003956	3.54126	0.488226	0.200118	4.71605		17657398, 17756594, 17823379, 17793946, 17718571, 17684311, 17829393, 17855315, 17756588, 17837303
GOTERM_BP_DIRECT	GO:0010759~positive regulation of macrophage chemotaxis	3	1.5	0.005477	26.1521	0.998121	0.592096	8.4464		17794646, 17750384, 17791198
GOTERM_BP_DIRECT	GO:0070555~response to interleukin-1	4	2	0.010561	8.71736	0.999995	0.668216	15.6852		17806037, 17836123, 17858700, 17680245
GOTERM_BP_DIRECT	GO:0006915~apoptotic process	10	5	0.013474	2.64163	1	0.644317	19.5863		17841822, 17657398, 17659395, 17797247, 17775083, 17841802, 17849414, 17761675, 17730884, 17680245
GOTERM_MF_DIRECT	GO:0005125~cytokine activity	6	3	0.016633	4.0186	0.99592	0.840203	20.3228		17737287, 17823379, 17737479, 17844008, 17750384, 17837303
GOTERM_BP_DIRECT	GO:0043547~positive regulation of GTPase activity	10	5	0.017216	2.53412	1	0.66803	24.3492		17659395, 17684931, 17684906, 17637588, 17685176, 17655319, 17819664, 17656531, 17803318, 17830414
GOTERM_BP_DIRECT	GO:0038145~macrophage colony-stimulating factor signaling pathway	2	1	0.022676	87.1736	1	0.730411	30.8278		17723614, 17750384
GOTERM_BP_DIRECT	GO:0043123~positive regulation of I-kappaB kinase/NF-kappaB signaling	6	3	0.022717	3.70952	1	0.713693	30.8739		17806037, 17790733, 17740414, 17841802, 17737479, 17849414
GOTERM_BP_DIRECT	GO:0002250~adaptive immune response	4	2	0.031033	5.81158	1	0.763385	39.7439		17806037, 17794897, 17868657, 17795420
GOTERM_BP_DIRECT	GO:0010628~positive regulation of gene expression	9	4.5	0.040031	2.32119	1	0.822626	48.1325		17874069, 17797247, 17872942, 17823379, 17844008, 17750384, 17761675, 17745778, 17681144
GOTERM_CC_DIRECT	GO:0030424~axon	9	4.5	0.040866	2.31377	0.999134	0.543189	39.8615		17752965, 17872942, 17676952, 17829393, 17632466, 17803318, 17858700, 17785328, 17621231
30 Ctr A MS6mo FDR0.3
Category	Term	Count	%	PValue	Fold Enrichment	Bonferroni	Benjamini	FDR		Genes
KEGG_PATHWAY	rno04060:Cytokine-cytokine receptor interaction	4	14.2857	0.00236133	12.7539	0.0859194	0.0859194	2.11387		17649426, 17713258, 17748948, 17858700
GOTERM_BP_DIRECT	GO:0042102~positive regulation of T cell proliferation	3	10.7143	0.00390234	30.6269	0.568568	0.568568	4.8378		17661866, 17713258, 17868794
KEGG_PATHWAY	rno05323:Rheumatoid arthritis	3	10.7143	0.00566938	23.4231	0.194305	0.102395	5.00842		17649426, 17713258, 17868794
GOTERM_BP_DIRECT	GO:0007623~circadian rhythm	3	10.7143	0.0124656	16.8042	0.93259	0.740365	14.7077		17796582, 17661866, 17616470
GOTERM_BP_DIRECT	GO:0019221~cytokine-mediated signaling pathway	3	10.7143	0.0148731	15.3135	0.960114	0.658329	17.3075		17649426, 17748948, 17858700
GOTERM_BP_DIRECT	GO:0031295~T cell costimulation	2	7.14286	0.0283428	66.627	0.997933	0.786781	30.5556		17713258, 17868794
GOTERM_MF_DIRECT	GO:0070888~E-box binding	2	7.14286	0.0475358	39.2727	0.972785	0.972785	39.9358		17796582, 17749555
KEGG_PATHWAY	rno04672:Intestinal immune network for IgA production	2	7.14286	0.056753	31.2308	0.891416	0.522923	41.0232		17713258, 17868794
GOTERM_CC_DIRECT	GO:0016021~integral component of membrane	13	46.4286	0.0574359	1.60635	0.951038	0.778727	43.5733		17775285, 17731681, 17661866, 17629677, 17713258, 17664120, 17868794, 17752496, 17748948, 17795534, 17858700, 17633273, 17662441
165 Ctr nc w age MS-A FDR0.4
Category	Term	Count	%	PValue	Fold Enrichment	Bonferroni	Benjamini	FDR		Genes
GOTERM_BP_DIRECT	GO:0070374~positive regulation of ERK1 and ERK2 cascade	6	4.16667	0.0135464	4.22706	0.99999	0.99999	19.0142		17856785, 17806664, 17705145, 17632931, 17836072, 17618601
GOTERM_BP_DIRECT	GO:0046329~negative regulation of JNK cascade	3	2.08333	0.0157092	15.438	0.999998	0.998766	21.7167		17719660, 17816443, 17763312
GOTERM_BP_DIRECT	GO:0090263~positive regulation of canonical Wnt signaling pathway	4	2.77778	0.0158306	7.51478	0.999999	0.988891	21.8659		17636664, 17719660, 17619710, 17611232
GOTERM_BP_DIRECT	GO:0050808~synapse organization	3	2.08333	0.031055	10.7598	1	0.998734	38.6031		17746590, 17758078, 17816443
GOTERM_BP_DIRECT	GO:0045184~establishment of protein localization	3	2.08333	0.0364593	9.86314	1	0.998134	43.6898		17746590, 17642382, 17758078
GOTERM_MF_DIRECT	GO:0030507~spectrin binding	4	2.77778	0.00165881	16.7361	0.372815	0.372815	2.17243		17758078, 17770460, 17630908, 17684651
GOTERM_MF_DIRECT	GO:0020037~heme binding	5	3.47222	0.0245123	4.50587	0.999064	0.969404	27.9875		17676321, 17746437, 17844555, 17748240, 17659817
GOTERM_MF_DIRECT	GO:0005506~iron ion binding	5	3.47222	0.0460408	3.68404	0.999998	0.987904	46.3973		17676321, 17870973, 17746437, 17844555, 17869040
KEGG_PATHWAY	rno04810:Regulation of actin cytoskeleton	7	4.86111	0.00687076	4.02861	0.663557	0.663557	7.97143		17739640, 17761948, 17844887, 17744919, 17632931, 17653231, 17833718
KEGG_PATHWAY	rno04330:Notch signaling pathway	3	2.08333	0.0569821	7.6125	0.999906	0.990293	50.6835		17640818, 17614667, 17857458
KEGG_PATHWAY	rno04062:Chemokine signaling pathway	5	3.47222	0.0588518	3.34281	0.999931	0.959012	51.8488		17856785, 17806664, 17744919, 17836072, 17618601

## Sheet: Early genes up at P10
Transcript ID	gene_assignment	Gene Symbol	RefSeq	LSMean(Ctrl * 6mo)	StdErr(Ctrl * 6mo)	LSMean(Ctrl * P10)	StdErr(Ctrl * P10)	LSMean(MS * 6mo)	StdErr(MS * 6mo)	LSMean(MS * P10)	StdErr(MS * P10)	p-value(Ctrl * 6mo vs. Ctrl * P10)	Fold-Change(Ctrl * 6mo vs. Ctrl * P10)	Fold-Change(Ctrl * 6mo vs. Ctrl * P10) (Description)	p-value(MS * P10 vs. Ctrl * P10)	Fold-Change(MS * P10 vs. Ctrl * P10)	Fold-Change(MS * P10 vs. Ctrl * P10) (Description)	p-value(MS * 6mo vs. Ctrl * 6mo)	Fold-Change(MS * 6mo vs. Ctrl * 6mo)	Fold-Change(MS * 6mo vs. Ctrl * 6mo) (Description)	p-value(MS * 6mo vs. MS * P10)	Fold-Change(MS * 6mo vs. MS * P10)	Fold-Change(MS * 6mo vs. MS * P10) (Description)
17612922	NM_001107473 // Zim1 // zinc finger, imprinted 1 // 1q12 // 308322 /// ENSRNOT000000204	Zim1	NM_001107473	6.40896	0.0909295	7.39636	0.0902166	6.41787	0.0839344	7.93053	0.0959812	8.68582e-07	-1.98261	Ctrl * 6mo down vs Ctrl * P10	0.000707702	1.44811	MS * P10 up vs Ctrl * P10	0.945269	1.0062	MS * 6mo up vs Ctrl * 6mo	2.50958e-09	-2.85336	MS * 6mo down vs MS * P10
17614731	ENSRNOT00000025303 // Akt2 // v-akt murine thymoma viral oncogene homolog 2 // 1q22 //	Akt2	ENSRNOT00000025303	9.34811	0.0377503	9.5867	0.0577274	9.30165	0.0156214	9.84715	0.0554358	0.00172936	-1.17984	Ctrl * 6mo down vs Ctrl * P10	0.000838343	1.19785	MS * P10 up vs Ctrl * P10	0.475273	-1.03272	MS * 6mo down vs Ctrl * 6mo	2.19334e-07	-1.45953	MS * 6mo down vs MS * P10
17615199	NM_017364 // Zfp260 // zinc finger protein 260 // 1q21 // 53982 /// ENSRNOT00000049877	Zfp260	NM_017364	9.49953	0.0156117	9.8993	0.0653177	9.41401	0.0476212	10.1324	0.0262396	6.77424e-06	-1.31929	Ctrl * 6mo down vs Ctrl * P10	0.00152137	1.17539	MS * P10 up vs Ctrl * P10	0.180712	-1.06107	MS * 6mo down vs Ctrl * 6mo	2.76165e-09	-1.64539	MS * 6mo down vs MS * P10
17624156	XM_342027 // Ms4a4a // membrane-spanning 4-domains, subfamily A, member 4A // 1q43 // 3	Ms4a4a	XM_342027	5.84772	0.118395	6.63215	0.098472	5.98829	0.0863108	7.07852	0.0591518	2.00335e-05	-1.72242	Ctrl * 6mo down vs Ctrl * P10	0.00373341	1.36261	MS * P10 up vs Ctrl * P10	0.301458	1.10234	MS * 6mo up vs Ctrl * 6mo	3.53128e-07	-2.12908	MS * 6mo down vs MS * P10
17626679	FQ234191 // Fam160b1 // family with sequence similarity 160, member B1 // 1q55 // 36177	Fam160b1	FQ234191	8.27866	0.0127156	8.56199	0.0374165	8.25041	0.0500981	8.74678	0.0186399	1.75741e-05	-1.21701	Ctrl * 6mo down vs Ctrl * P10	0.00119267	1.13665	MS * P10 up vs Ctrl * P10	0.556263	-1.01977	MS * 6mo down vs Ctrl * 6mo	1.28021e-08	-1.41067	MS * 6mo down vs MS * P10
17629551	NM_001134545 // Ssc5d // scavenger receptor cysteine rich domain containing (5 domains)	Ssc5d	NM_001134545	6.51549	0.0530784	6.96002	0.0654559	6.39157	0.0760249	7.32849	0.0246636	5.75084e-05	-1.36087	Ctrl * 6mo down vs Ctrl * P10	0.000373789	1.29098	MS * P10 up vs Ctrl * P10	0.150799	-1.0897	MS * 6mo down vs Ctrl * 6mo	4.26569e-09	-1.91445	MS * 6mo down vs MS * P10
17632361	NM_001012459 // Clec11a // C-type lectin domain family 11, member A // 1q22 // 29313 //	Clec11a	NM_001012459	7.5192	0.103424	8.13735	0.140577	7.10627	0.107023	8.8623	0.114478	0.00183495	-1.5349	Ctrl * 6mo down vs Ctrl * P10	0.000475063	1.65285	MS * P10 up vs Ctrl * P10	0.0241696	-1.33139	MS * 6mo down vs Ctrl * 6mo	1.23405e-08	-3.37768	MS * 6mo down vs MS * P10
17645524	NM_001137622 // Adamts2 // ADAM metallopeptidase with thrombospondin type 1 motif, 2 //	Adamts2	NM_001137622	7.81597	0.148031	8.49645	0.171254	7.56095	0.0895436	9.13095	0.113529	0.00248824	-1.60267	Ctrl * 6mo down vs Ctrl * P10	0.00414803	1.5524	MS * P10 up vs Ctrl * P10	0.198108	-1.19335	MS * 6mo down vs Ctrl * 6mo	3.61771e-07	-2.96905	MS * 6mo down vs MS * P10
17646767	ENSRNOT00000041606 // Pmp22 // peripheral myelin protein 22 // 10q22 // 24660 /// NM_01	Pmp22	ENSRNOT00000041606	9.2282	0.0691006	9.85654	0.157563	9.12302	0.130848	10.4138	0.093496	0.00166448	-1.54578	Ctrl * 6mo down vs Ctrl * P10	0.00409871	1.47148	MS * P10 up vs Ctrl * P10	0.536567	-1.07563	MS * 6mo down vs Ctrl * 6mo	8.33622e-07	-2.4466	MS * 6mo down vs MS * P10
17667528	NM_001108312 // RGD1563888 // similar to DNA segment, Chr 16, ERATO Doi 472, expressed	RGD1563888	NM_001108312	7.49969	0.0295379	7.79465	0.0564222	7.49601	0.0391004	8.00455	0.0459825	0.000215685	-1.22685	Ctrl * 6mo down vs Ctrl * P10	0.00379391	1.15661	MS * P10 up vs Ctrl * P10	0.953387	-1.00256	MS * 6mo down vs Ctrl * 6mo	4.04335e-07	-1.42261	MS * 6mo down vs MS * P10
17673751	NM_001145334 // Gpr81 // G protein-coupled receptor 81 // 12q15 // 689936 /// ENSRNOT00	Gpr81	NM_001145334	7.29024	0.045978	7.60269	0.0661706	7.16077	0.0551566	7.95194	0.0628869	0.00155789	-1.24181	Ctrl * 6mo down vs Ctrl * P10	0.000607906	1.2739	MS * P10 up vs Ctrl * P10	0.134481	-1.09389	MS * 6mo down vs Ctrl * 6mo	4.60599e-08	-1.73048	MS * 6mo down vs MS * P10
17676728	NM_019237 // Pcolce // procollagen C-endopeptidase enhancer // 12q12 // 29569 /// ENSRN	Pcolce	NM_019237	8.3665	0.0843888	9.32942	0.13319	8.15246	0.0816211	9.76701	0.0646599	2.09045e-06	-1.94925	Ctrl * 6mo down vs Ctrl * P10	0.00476298	1.35434	MS * P10 up vs Ctrl * P10	0.128718	-1.15993	MS * 6mo down vs Ctrl * 6mo	1.85975e-09	-3.06216	MS * 6mo down vs MS * P10
17679526	XM_001058721 // Dsel // dermatan sulfate epimerase-like // 13p12 // 297865 /// ENSRNOT0	Dsel	XM_001058721	7.11847	0.0835718	7.45163	0.0820458	7.20451	0.0603135	7.83228	0.0606689	0.00503474	-1.25977	Ctrl * 6mo down vs Ctrl * P10	0.0018948	1.30193	MS * P10 up vs Ctrl * P10	0.413808	1.06146	MS * 6mo up vs Ctrl * 6mo	1.47392e-05	-1.54517	MS * 6mo down vs MS * P10
17690861	NM_001126274 // Tmem129 // transmembrane protein 129 // 14q21 // 305458 /// BC161857 //	Tmem129	NM_001126274	7.91268	0.0275255	8.06641	0.0197186	8.00042	0.0284709	8.19625	0.0320393	0.00107593	-1.11244	Ctrl * 6mo down vs Ctrl * P10	0.00396714	1.09418	MS * P10 up vs Ctrl * P10	0.0372615	1.0627	MS * 6mo up vs Ctrl * 6mo	0.000113587	-1.14539	MS * 6mo down vs MS * P10
17696349	NM_001109093 // Grb10 // growth factor receptor bound protein 10 // 14q21 // 498416 ///	Grb10	NM_001109093	8.54899	0.0471211	9.21221	0.0741329	8.55723	0.0470083	9.45689	0.0345567	1.36604e-07	-1.58361	Ctrl * 6mo down vs Ctrl * P10	0.00469979	1.18483	MS * P10 up vs Ctrl * P10	0.913382	1.00573	MS * 6mo up vs Ctrl * 6mo	1.90179e-09	-1.86562	MS * 6mo down vs MS * P10
17720770	ENSRNOT00000024110 // Ccdc3 // coiled-coil domain containing 3 // 17q12.3 // 498795	Ccdc3	ENSRNOT00000024110	8.2289	0.0604579	8.62985	0.11499	8.20215	0.0483075	9.02267	0.0523362	0.00148488	-1.32038	Ctrl * 6mo down vs Ctrl * P10	0.00174951	1.31295	MS * P10 up vs Ctrl * P10	0.801686	-1.01872	MS * 6mo down vs Ctrl * 6mo	7.29346e-07	-1.76604	MS * 6mo down vs MS * P10
17735945	ENSRNOT00000016485 // Fgf10 // fibroblast growth factor 10 // 2q15-q16 // 25443 /// NM_	Fgf10	ENSRNOT00000016485	6.29221	0.0844052	6.70566	0.100773	6.51835	0.0351722	7.05336	0.0738902	0.00165384	-1.33187	Ctrl * 6mo down vs Ctrl * P10	0.00587146	1.27253	MS * P10 up vs Ctrl * P10	0.0554817	1.1697	MS * 6mo up vs Ctrl * 6mo	0.000164695	-1.44895	MS * 6mo down vs MS * P10
17738503	NM_001108550 // Postn // periostin, osteoblast specific factor // 2q26 // 361945 /// EN	Postn	NM_001108550	7.44538	0.125876	10.104	0.320112	7.27998	0.220061	11.1299	0.143668	1.87772e-07	-6.31438	Ctrl * 6mo down vs Ctrl * P10	0.00405338	2.03623	MS * P10 up vs Ctrl * P10	0.596403	-1.12147	MS * 6mo down vs Ctrl * 6mo	1.03797e-09	-14.4194	MS * 6mo down vs MS * P10
17740832	ENSRNOT00000064442 // Arnt // aryl hydrocarbon receptor nuclear translocator // 2q34 //	Arnt	ENSRNOT00000064442	9.44884	0.0324481	9.59456	0.0323856	9.43272	0.0180557	9.73107	0.0362705	0.00391382	-1.10628	Ctrl * 6mo down vs Ctrl * P10	0.00612477	1.09924	MS * P10 up vs Ctrl * P10	0.714393	-1.01123	MS * 6mo down vs Ctrl * 6mo	3.59651e-06	-1.22973	MS * 6mo down vs MS * P10
17741001	ENSRNOT00000028793 // Txnip // thioredoxin interacting protein // 2q34 // 117514 /// NM	Txnip	ENSRNOT00000028793	11.7711	0.0143658	12.0719	0.029303	11.7503	0.0620849	12.3136	0.0447799	0.000104702	-1.23178	Ctrl * 6mo down vs Ctrl * P10	0.000823336	1.18239	MS * P10 up vs Ctrl * P10	0.727837	-1.01455	MS * 6mo down vs Ctrl * 6mo	5.02561e-08	-1.47762	MS * 6mo down vs MS * P10
17743131	NM_199407 // Unc5c // unc-5 homolog C (C. elegans) // 2q44 // 362049 /// ENSRNOT0000005	Unc5c	NM_199407	7.2532	0.0355695	7.55002	0.0599236	7.34429	0.044622	7.80994	0.0558071	0.00067038	-1.22843	Ctrl * 6mo down vs Ctrl * P10	0.00201402	1.19741	MS * P10 up vs Ctrl * P10	0.215142	1.06518	MS * 6mo up vs Ctrl * 6mo	6.13085e-06	-1.38093	MS * 6mo down vs MS * P10
17744073	NM_001170558 // Vcan // versican // 2q12 // 114122 /// NM_053663 // Vcan // versican //	Vcan	NM_001170558	6.1847	0.0556143	7.98184	0.145675	6.13141	0.0615156	8.45087	0.0331064	8.665e-11	-3.47531	Ctrl * 6mo down vs Ctrl * P10	0.00132285	1.38417	MS * P10 up vs Ctrl * P10	0.665015	-1.03763	MS * 6mo down vs Ctrl * 6mo	1.79705e-12	-4.99147	MS * 6mo down vs MS * P10
17747355	NM_001004262 // Cog6 // component of oligomeric golgi complex 6 // 2q26 // 310411 /// E	Cog6	NM_001004262	7.96064	0.0422871	8.12783	0.0258302	7.92732	0.0219136	8.26986	0.0324021	0.00176559	-1.12287	Ctrl * 6mo down vs Ctrl * P10	0.00579574	1.10346	MS * P10 up vs Ctrl * P10	0.466272	-1.02336	MS * 6mo down vs Ctrl * 6mo	9.48415e-07	-1.26799	MS * 6mo down vs MS * P10
17748135	NM_201417 // Rxfp1 // relaxin/insulin-like family peptide receptor 1 // 2q32 // 295144	Rxfp1	NM_201417	5.60356	0.109119	6.04602	0.107762	5.45988	0.0764409	6.62094	0.0754317	0.00413537	-1.35892	Ctrl * 6mo down vs Ctrl * P10	0.000503773	1.4896	MS * P10 up vs Ctrl * P10	0.293865	-1.10472	MS * 6mo down vs Ctrl * 6mo	1.64997e-07	-2.23622	MS * 6mo down vs MS * P10
17758328	ENSRNOT00000000697 // Chst3 // carbohydrate (chondroitin 6) sulfotransferase 3 // 20q11	Chst3	ENSRNOT00000000697	7.17303	0.0733168	7.50569	0.0982117	7.24237	0.0629608	7.87795	0.0663265	0.00722712	-1.25933	Ctrl * 6mo down vs Ctrl * P10	0.00334505	1.29437	MS * P10 up vs Ctrl * P10	0.530477	1.04923	MS * 6mo up vs Ctrl * 6mo	2.33513e-05	-1.55356	MS * 6mo down vs MS * P10
17760751	NM_001011962 // Cercam // cerebral endothelial cell adhesion molecule // 3p12 // 296616	Cercam	NM_001011962	7.07255	0.0219565	7.63682	0.0389666	7.22616	0.0786831	7.88074	0.0265401	2.66158e-07	-1.47865	Ctrl * 6mo down vs Ctrl * P10	0.00212568	1.1842	MS * P10 up vs Ctrl * P10	0.0350193	1.11235	MS * 6mo up vs Ctrl * 6mo	3.56024e-08	-1.57416	MS * 6mo down vs MS * P10
17768275	NM_053601 // Nnat // neuronatin // 3q42 // 94270 /// ENSRNOT00000034117 // Nnat // neur	Nnat	NM_053601	7.01461	0.0442468	8.29087	0.311658	6.77895	0.113236	9.19222	0.161617	0.000174423	-2.42211	Ctrl * 6mo down vs Ctrl * P10	0.00342846	1.86781	MS * P10 up vs Ctrl * P10	0.383	-1.17744	MS * 6mo down vs Ctrl * 6mo	8.82949e-08	-5.32681	MS * 6mo down vs MS * P10
17768314	NM_001098727 // Rprd1b // regulation of nuclear pre-mRNA domain containing 1B // 3q42 /	Rprd1b	NM_001098727	8.38895	0.0486047	8.85368	0.0453207	8.39223	0.0289063	9.08546	0.0271705	2.5364e-07	-1.38006	Ctrl * 6mo down vs Ctrl * P10	0.000630565	1.17428	MS * P10 up vs Ctrl * P10	0.95304	1.00227	MS * 6mo up vs Ctrl * 6mo	9.36136e-10	-1.6169	MS * 6mo down vs MS * P10
17769406	ENSRNOT00000035916 // Gnas // GNAS complex locus // 3q42 // 24896	Gnas	ENSRNOT00000035916	5.81016	0.0690314	6.37774	0.16707	5.95147	0.0582016	6.98526	0.0853679	0.00140026	-1.48204	Ctrl * 6mo down vs Ctrl * P10	0.000791616	1.52364	MS * P10 up vs Ctrl * P10	0.351446	1.1029	MS * 6mo up vs Ctrl * 6mo	2.88447e-06	-2.0474	MS * 6mo down vs MS * P10
17770927	NM_134452 // Col5a1 // collagen, type V, alpha 1 // 3p12 // 85490 /// ENSRNOT0000001233	Col5a1	NM_134452	7.30126	0.0505042	7.52681	0.0613284	7.28726	0.0234804	7.73138	0.0330175	0.00252056	-1.16922	Ctrl * 6mo down vs Ctrl * P10	0.00508499	1.15234	MS * P10 up vs Ctrl * P10	0.827143	-1.00975	MS * 6mo down vs Ctrl * 6mo	2.7806e-06	-1.36048	MS * 6mo down vs MS * P10
17771001	NM_001109473 // Gtf3c4 // general transcription factor IIIC, polypeptide 4 // 3p12 // 6	Gtf3c4	NM_001109473	8.45287	0.0178166	8.5914	0.0276548	8.27261	0.0268194	8.69165	0.023159	0.000925528	-1.10078	Ctrl * 6mo down vs Ctrl * P10	0.00976434	1.07196	MS * P10 up vs Ctrl * P10	7.58793e-05	-1.13309	MS * 6mo down vs Ctrl * 6mo	1.51358e-09	-1.33704	MS * 6mo down vs MS * P10
17788817	NM_001025155 // Lrrc17 // leucine rich repeat containing 17 // 4q11 // 502715 /// ENSRN	Lrrc17	NM_001025155	7.28641	0.0748719	8.24607	0.0952882	7.32328	0.0792319	8.63203	0.0685662	2.61738e-07	-1.94485	Ctrl * 6mo down vs Ctrl * P10	0.00360549	1.30673	MS * P10 up vs Ctrl * P10	0.749025	1.02589	MS * 6mo up vs Ctrl * 6mo	3.55809e-09	-2.47726	MS * 6mo down vs MS * P10
17797426	NM_080776 // Mmp16 // matrix metallopeptidase 16 // 5q13 // 65205	Mmp16	NM_080776	6.50206	0.0768246	7.2781	0.236506	6.50718	0.110376	8.00093	0.109938	0.00178487	-1.71241	Ctrl * 6mo down vs Ctrl * P10	0.00306746	1.65043	MS * P10 up vs Ctrl * P10	0.980634	1.00355	MS * 6mo up vs Ctrl * 6mo	2.11881e-06	-2.81621	MS * 6mo down vs MS * P10
17802515	NM_001015033 // Col16a1 // collagen, type XVI, alpha 1 // 5q36 // 366474 /// ENSRNOT000	Col16a1	NM_001015033	7.32168	0.0458638	7.91143	0.0605614	7.35584	0.0155276	8.1388	0.0198528	1.54453e-08	-1.50499	Ctrl * 6mo down vs Ctrl * P10	0.000995036	1.1707	MS * P10 up vs Ctrl * P10	0.554638	1.02396	MS * 6mo up vs Ctrl * 6mo	2.55461e-10	-1.72066	MS * 6mo down vs MS * P10
17805620	NM_001008316 // Plag1 // pleiomorphic adenoma gene 1 // 5q12 // 297804 /// ENSRNOT00000	Plag1	NM_001008316	7.0305	0.0229358	7.47106	0.0528924	7.02236	0.0937762	7.72467	0.02787	4.97217e-05	-1.35713	Ctrl * 6mo down vs Ctrl * P10	0.00608497	1.19219	MS * P10 up vs Ctrl * P10	0.920511	-1.00566	MS * 6mo down vs Ctrl * 6mo	1.71014e-07	-1.62711	MS * 6mo down vs MS * P10
17808608	ENSRNOT00000052379 // Cks1bp6 // CDC28 protein kinase regulatory subunit 1B // 5q33 //	Cks1bp6	ENSRNOT00000052379	7.54477	0.0442544	9.22306	0.118598	7.55345	0.0974873	9.6237	0.0474374	1.66076e-10	-3.20049	Ctrl * 6mo down vs Ctrl * P10	0.00366406	1.32009	MS * P10 up vs Ctrl * P10	0.942187	1.00604	MS * 6mo up vs Ctrl * 6mo	7.00123e-12	-4.19959	MS * 6mo down vs MS * P10
17817059	NM_001100863 // Galntl1 // UDP-N-acetyl-alpha-D-galactosamine:polypeptide N-acetylgalac	Galntl1	NM_001100863	7.54781	0.0479707	8.05221	0.150504	7.51135	0.116823	8.5092	0.0497137	0.00284206	-1.41854	Ctrl * 6mo down vs Ctrl * P10	0.00570917	1.37267	MS * P10 up vs Ctrl * P10	0.802409	-1.02559	MS * 6mo down vs Ctrl * 6mo	3.19613e-06	-1.99701	MS * 6mo down vs MS * P10
17819642	NM_001024263 // Prkd3 // protein kinase D3 // 6q11 // 313834 /// ENSRNOT00000007492 //	Prkd3	NM_001024263	9.04267	0.0602369	9.36724	0.0421622	9.04254	0.0311053	9.58258	0.0470396	0.000143708	-1.2523	Ctrl * 6mo down vs Ctrl * P10	0.00465022	1.16097	MS * P10 up vs Ctrl * P10	0.998514	-1.00009	MS * 6mo down vs Ctrl * 6mo	3.75928e-07	-1.45401	MS * 6mo down vs MS * P10
17820679	NM_001105710 // Cad // carbamoyl-phosphate synthetase 2, aspartate transcarbamylase, an	Cad	NM_001105710	7.84517	0.0392638	8.31378	0.0349452	7.81003	0.0261537	8.49114	0.0370775	5.23721e-08	-1.38378	Ctrl * 6mo down vs Ctrl * P10	0.00233796	1.13081	MS * P10 up vs Ctrl * P10	0.484547	-1.02465	MS * 6mo down vs Ctrl * 6mo	2.45328e-10	-1.60337	MS * 6mo down vs MS * P10
17827234	NM_001191778 // Aldh1l2 // aldehyde dehydrogenase 1 family, member L2 // 7q13 // 299699	Aldh1l2	NM_001191778	5.96633	0.0359988	6.54057	0.140727	6.04632	0.0731944	7.02722	0.123442	0.00108307	-1.48889	Ctrl * 6mo down vs Ctrl * P10	0.00389525	1.40119	MS * P10 up vs Ctrl * P10	0.587231	1.05701	MS * 6mo up vs Ctrl * 6mo	4.31535e-06	-1.97369	MS * 6mo down vs MS * P10
17827794	ENSRNOT00000006109 // Lum // lumican // 7q13 // 81682 /// NM_031050 // Lum // lumican /	Lum	ENSRNOT00000006109	7.39319	0.149936	8.66665	0.410482	7.42987	0.164214	9.95178	0.198172	0.00266077	-2.41741	Ctrl * 6mo down vs Ctrl * P10	0.00248411	2.43703	MS * P10 up vs Ctrl * P10	0.9198	1.02575	MS * 6mo up vs Ctrl * 6mo	2.83126e-06	-5.7434	MS * 6mo down vs MS * P10
17829421	NM_001130548 // Col14a1 // collagen, type XIV, alpha 1 // 7q32 // 314981 /// ENSRNOT000	Col14a1	NM_001130548	8.13976	0.143034	9.4303	0.237868	7.77886	0.0775585	10.3246	0.12682	2.7287e-05	-2.44619	Ctrl * 6mo down vs Ctrl * P10	0.000995971	1.85875	MS * P10 up vs Ctrl * P10	0.124559	-1.28423	MS * 6mo down vs Ctrl * 6mo	4.12773e-09	-5.83918	MS * 6mo down vs MS * P10
17832657	NM_012655 // Sp1 // Sp1 transcription factor // 7q36 // 24790 /// ENSRNOT00000019403 //	Sp1	NM_012655	9.61154	0.0382784	9.75737	0.0236264	9.63426	0.0248477	9.88709	0.022413	0.00203281	-1.10636	Ctrl * 6mo down vs Ctrl * P10	0.00479104	1.09408	MS * P10 up vs Ctrl * P10	0.5745	1.01587	MS * 6mo up vs Ctrl * 6mo	9.16215e-06	-1.19154	MS * 6mo down vs MS * P10
17840794	NM_001013105 // Fkbp11 // FK506 binding protein 11 // 7q36 // 300211 /// ENSRNOT0000001	Fkbp11	NM_001013105	7.1533	0.0405428	7.90873	0.0692458	7.24227	0.0604055	8.17671	0.0507297	5.62484e-08	-1.68813	Ctrl * 6mo down vs Ctrl * P10	0.00391468	1.20412	MS * P10 up vs Ctrl * P10	0.279996	1.06361	MS * 6mo up vs Ctrl * 6mo	2.80853e-09	-1.91115	MS * 6mo down vs MS * P10
17843026	ENSRNOT00000016248 // Cdon // Cdon homolog (mouse) // 8q21 // 50938 /// NM_017358 // Cd	Cdon	ENSRNOT00000016248	8.27299	0.0729242	8.76916	0.0473425	8.26876	0.0707039	9.19117	0.0870423	0.00014621	-1.41047	Ctrl * 6mo down vs Ctrl * P10	0.000670085	1.33979	MS * P10 up vs Ctrl * P10	0.966893	-1.00294	MS * 6mo down vs Ctrl * 6mo	8.73712e-08	-1.89528	MS * 6mo down vs MS * P10
17849175	NM_001108787 // Lars2 // leucyl-tRNA synthetase 2, mitochondrial // 8q32 // 363172 ///	Lars2	NM_001108787	7.71482	0.0362515	7.86227	0.0273905	7.67489	0.0185862	7.98241	0.0210108	0.00125991	-1.10761	Ctrl * 6mo down vs Ctrl * P10	0.00579388	1.08684	MS * P10 up vs Ctrl * P10	0.305977	-1.02806	MS * 6mo down vs Ctrl * 6mo	4.39188e-07	-1.23758	MS * 6mo down vs MS * P10
17851024	FQ221048 // LOC680549 // similar to Pbx/knotted 1 homeobox 2 // 8q21 // 680549	LOC680549	FQ221048	8.09039	0.0542648	8.59007	0.0636198	7.85202	0.0880458	8.87447	0.0339816	3.95322e-05	-1.41391	Ctrl * 6mo down vs Ctrl * P10	0.00569881	1.2179	MS * P10 up vs Ctrl * P10	0.0166504	-1.17966	MS * 6mo down vs Ctrl * 6mo	3.9589e-09	-2.03138	MS * 6mo down vs MS * P10
17851323	FQ223043 // RGD1311744 // similar to RIKEN cDNA 5830475I06 // 8q22 // 300608	RGD1311744	FQ223043	6.43891	0.104943	7.71275	0.0577019	6.1731	0.0402997	8.12415	0.0484468	4.51359e-10	-2.41803	Ctrl * 6mo down vs Ctrl * P10	0.000551473	1.32998	MS * P10 up vs Ctrl * P10	0.0134421	-1.20231	MS * 6mo down vs Ctrl * 6mo	7.10887e-13	-3.86656	MS * 6mo down vs MS * P10
17859318	ENSRNOT00000021527 // Spats2l // spermatogenesis associated, serine-rich 2-like // 9q31	Spats2l	ENSRNOT00000021527	8.18972	0.0410934	8.38459	0.0654746	8.2355	0.0308071	8.63909	0.028398	0.00640233	-1.14462	Ctrl * 6mo down vs Ctrl * P10	0.000848267	1.19292	MS * P10 up vs Ctrl * P10	0.472195	1.03224	MS * 6mo up vs Ctrl * 6mo	7.43885e-06	-1.3228	MS * 6mo down vs MS * P10
17861658	NM_021691 // Twist2 // twist homolog 2 (Drosophila) // 9q36 // 59327 /// ENSRNOT0000002	Twist2	NM_021691	6.33587	0.0941236	7.18478	0.236739	6.2963	0.101828	8.09814	0.196293	0.00261764	-1.80114	Ctrl * 6mo down vs Ctrl * P10	0.00147962	1.88343	MS * P10 up vs Ctrl * P10	0.870353	-1.0278	MS * 6mo down vs Ctrl * 6mo	1.15863e-06	-3.48663	MS * 6mo down vs MS * P10
17862797	BC099800 // Ppp2r5d // protein phosphatase 2, regulatory subunit B', delta // 9q12 // 3	Ppp2r5d	BC099800	8.55689	0.0293887	9.03379	0.0598197	8.41435	0.0420428	9.23814	0.036874	8.32541e-07	-1.39174	Ctrl * 6mo down vs Ctrl * P10	0.00431651	1.15217	MS * P10 up vs Ctrl * P10	0.0340831	-1.10385	MS * 6mo down vs Ctrl * 6mo	4.13694e-10	-1.77005	MS * 6mo down vs MS * P10
17864232	NM_053488 // Col5a2 // collagen, type V, alpha 2 // 9q22 // 85250 /// ENSRNOT0000000507	Col5a2	NM_053488	8.32032	0.036377	9.16177	0.0927584	8.07451	0.0530975	9.46965	0.0602122	7.46453e-08	-1.79185	Ctrl * 6mo down vs Ctrl * P10	0.00363842	1.23789	MS * P10 up vs Ctrl * P10	0.0152391	-1.18576	MS * 6mo down vs Ctrl * 6mo	5.04762e-11	-2.63013	MS * 6mo down vs MS * P10
17867253	NM_001014102 // Spats2l // spermatogenesis associated, serine-rich 2-like // 9q31 // 31	Spats2l	NM_001014102	8.49473	0.0652357	8.89333	0.0353692	8.67205	0.0399124	9.09506	0.0137634	6.07926e-06	-1.31823	Ctrl * 6mo down vs Ctrl * P10	0.00414068	1.15008	MS * P10 up vs Ctrl * P10	0.00966629	1.13078	MS * 6mo up vs Ctrl * 6mo	2.95951e-06	-1.34072	MS * 6mo down vs MS * P10
17869820	NM_012494 // Agtr2 // angiotensin II receptor, type 2 // Xq34 // 24182 /// BC161802 //	Agtr2	NM_012494	5.19081	0.14036	6.51869	0.147171	5.07728	0.138676	7.18637	0.115229	3.51339e-06	-2.51033	Ctrl * 6mo down vs Ctrl * P10	0.0031295	1.58852	MS * P10 up vs Ctrl * P10	0.562941	-1.08187	MS * 6mo down vs Ctrl * 6mo	7.42205e-09	-4.3142	MS * 6mo down vs MS * P10
17871000	ENSRNOT00000045753 // Srpx // sushi-repeat-containing protein, X-linked // Xq13 // 6431	Srpx	ENSRNOT00000045753	7.50733	0.0753578	8.08259	0.0999341	7.55415	0.0829178	8.50206	0.0853041	0.000235319	-1.48995	Ctrl * 6mo down vs Ctrl * P10	0.00339684	1.33743	MS * P10 up vs Ctrl * P10	0.706433	1.03299	MS * 6mo up vs Ctrl * 6mo	8.17005e-07	-1.92908	MS * 6mo down vs MS * P10
17871361	ENSRNOT00000045463 // Lrch2 // leucine-rich repeats and calponin homology (CH) domain c	Lrch2	ENSRNOT00000045463	5.93944	0.145425	6.99492	0.0957232	5.95938	0.114916	7.47025	0.0378347	2.79039e-06	-2.07842	Ctrl * 6mo down vs Ctrl * P10	0.00593243	1.39023	MS * P10 up vs Ctrl * P10	0.895823	1.01392	MS * 6mo up vs Ctrl * 6mo	2.46444e-08	-2.84981	MS * 6mo down vs MS * P10
17872351	ENSRNOT00000058947 // Ppef1 // protein phosphatase, EF-hand calcium binding domain 1 //	Ppef1	ENSRNOT00000058947	4.82506	0.0197403	5.16269	0.0459475	4.88219	0.0658061	5.43537	0.0593036	0.000243894	-1.26368	Ctrl * 6mo down vs Ctrl * P10	0.00160361	1.20805	MS * P10 up vs Ctrl * P10	0.438651	1.0404	MS * 6mo up vs Ctrl * 6mo	9.21884e-07	-1.46731	MS * 6mo down vs MS * P10
17874091	NM_001191797 // Nrk // Nik related kinase // Xq35 // 315907	Nrk	NM_001191797	5.05179	0.073594	5.89609	0.14977	5.03293	0.0335562	6.63202	0.112183	2.43e-05	-1.79539	Ctrl * 6mo down vs Ctrl * P10	0.000105886	1.66548	MS * P10 up vs Ctrl * P10	0.897546	-1.01316	MS * 6mo down vs Ctrl * 6mo	6.36648e-09	-3.02952	MS * 6mo down vs MS * P10
17877518	NM_001191888 // Prrg1 // proline rich Gla (G-carboxyglutamic acid) 1 // Xq22 // 363472	Prrg1	NM_001191888	6.81477	0.0764328	7.14761	0.108067	7.13986	0.0589189	7.69467	0.103004	0.0175444	-1.25949	Ctrl * 6mo down vs Ctrl * P10	0.000494126	1.4611	MS * P10 up vs Ctrl * P10	0.0198912	1.25274	MS * 6mo up vs Ctrl * 6mo	0.00043466	-1.46898	MS * 6mo down vs MS * P10
17878487	NM_001025712 // Itm2a // integral membrane protein 2A // Xq31 // 317218 /// ENSRNOT0000	Itm2a	NM_001025712	7.2264	0.0505358	8.17026	0.234141	7.40241	0.102823	9.23214	0.137485	0.000342129	-1.92368	Ctrl * 6mo down vs Ctrl * P10	0.00010796	2.08764	MS * P10 up vs Ctrl * P10	0.410771	1.12975	MS * 6mo up vs Ctrl * 6mo	1.62437e-07	-3.55471	MS * 6mo down vs MS * P10
E MS P10 UP vs C; ns at 6 Mo	GO: biological process	Gene Symbol	RefSeq	Fold change P10	Fold Change 6Mo
				p<0.05	NS
	positive regulation of transforming growth factor beta1 production, keratan sulfate biosynthetic process, extracellular matrix organization, collagen fibril organization, cartilage development, response to growth factor	Lum	ENSRNOT00000006109	2.43703	1.02575	may regulate collagen fibril organization and circumferential growth, corneal transparency, and epithelial cell migration and tissue repair. binds collagen fibrils and the highly charged hydrophilic glycosaminoglycans regulate interfibrillar spacings.
	plasma cell differentiation, immunoglobulin production, nervous system development	Itm2a	NM_001025712	2.08764	1.12975	osteo- and chondrogenic differentiation
	response to hypoxia, regulation of systemic arterial blood pressure, tissue development, positive regulation of smooth muscle cell migration, wound healing, cellular response to fibroblast growth factor stimulus and tumor necrosis factor, neuron projection extension	Postn	NM_001108550	2.03623	-1.12147	encodes a secreted extracellular matrix protein that functions in tissue development and regeneration, including wound healing, and ventricular remodeling following myocardial infarction. The encoded protein binds to integrins to support adhesion and migration of epithelial cells.
	transcription, DNA-templated, cell differentiation, positive regulation of cell migration, negative regulation of apoptotic process and osteoblast differentiation	Twist2	NM_021691	1.88343	-1.0278	may inhibit osteoblast maturation and maintain cells in a preosteoblast phenotype during osteoblast development. This gene may be upregulated in certain cancers
	positive regulation of insulin secretion, brain development, neuron differentiation, multicellular organism development, protein lipoylation	Nnat	NM_053601	1.86781	-1.17744	Neuronatin Is Associated with an Anti-Inflammatory Role in the White Adipose Tissue
	cell adhesion, extracellular matrix organization, collagen fibril organization	Col14a1	NM_001130548	1.85875	-1.28423	encodes the alpha chain of type XIV collagen, a member of the FACIT (fibril-associated collagens with interrupted triple helices) collagen family. Type XIV collagen interacts with the fibril surface and is involved in the regulation of fibrillogenesis
	activation of MAPKKK and JNKK activity, regulation of mitotic cell cycle, stress-activated protein kinase signaling cascade, regulation of apoptotic process, neuron projection morphogenesis,	Nrk	NM_001191797	1.66548	-1.01316	encodes a protein kinase required for JNK activation; it may be involved in the induction of actin polymerization in late embryogenesis
	ossification, endochondral ossification, proteolysis, protein processing and metabolic process, extracellular matrix disassembly, collagen catabolic process, chondrocyte proliferation, embryonic cranial skeleton morphogenesis, bone development	Mmp16	NM_080776	1.65043	1.00355	breakdown of extracellular matrix in normal physiological processes, such as embryonic development, reproduction, and tissue remodeling, as well as in disease processes, such as arthritis and metastasis
	kidney development, blood vessel remodeling, regulation of blood pressure by circulatory renin-angiotensin, renin-angiotensin regulation of aldosterone production, brain renin-angiotensin system, brain development, negative regulation of heart rate, negative regulation of norepinephrine secretion, etc	Agtr2	NM_012494	1.58852	-1.08187	AT2-R
	proteolysis, lung development, spermatogenesis, protein processing, collagen fibril organization, collagen catabolic process, skin development	Adamts2	NM_001137622	1.5524	-1.19335	encodes a member of the ADAMTS (a disintegrin and metalloproteinase with thrombospondin motifs) protein family. Members of the family share several distinct protein modules, including a propeptide region, a metalloproteinase domain, a disintegrin-like domain, and a thrombospondin type 1 (TS) motif. Individual members of this family differ in the number of C-terminal TS motifs, and some have uniqu…
	skeletal system development, renal water homeostasis, DNA methylation, G-protein coupled receptor signaling pathway, cognition, regulation of parathyroid hormone secretion, cellular response to catecholamine, glucagon, prostaglandin E stimulus	Gnas	ENSRNOT00000035916	1.52364	1.1029	stimulatory G-protein alpha subunit (Gs-α), signal transduction pathways.
	signal transduction, adenylate cyclase-modulating G-protein coupled receptor signaling pathway, cell differentiation, extracellular matrix organization, lung connective tissue development, parturition	Rxfp1	NM_201417	1.4896	-1.10472	encodes a member of the leucine-rich repeat-containing subgroup of the G protein-coupled 7-transmembrane receptor superfamily. The encoded protein plays a critical role in sperm motility, pregnancy and parturition as a receptor for the protein hormone relaxin. Decreased expression of this gene may play a role in endometriosis.
	chemical synaptic transmission, peripheral nervous system development, cell differentiation and death, negative regulation of neuron projection development, myelination	Pmp22	ENSRNOT00000041606	1.47148	-1.07563	encodes an integral membrane protein that is a major component of myelin in the peripheral nervous system
	regulation of transcription, DNA-templated	Zim1	NM_001107473	1.44811	1.0062	encodes a typical Kruppel-type (C2H2) zinc-finger protein; zinc finger DNA-binding proteins that regulate gene expression, variations in structure serve primarily to alter the binding specificity of a particular protein.
	metabolic and biosynthetic processes, folic acid metabolic process, oxidation-reduction process	Aldh1l2	NM_001191778	1.40119	1.05701	mitochondrial isoform of 10-formyltetrahydrofolate dehydrogenase (FDH), which converts 10-formyltetrahydrofolate to tetrahydrofolate and carbon dioxide.
	signal transduction	Lrch2	ENSRNOT00000045463	1.39023	1.01392	mediates interactions with actin filaments; function as a cytoskeletal scaffolding protein
	skeletal system development, osteoblast differentiation, cell adhesion, central nervous system development, extracellular matrix organization, chondroitin and dermatan sulfate biosynthetic process, chondroitin sulfate catabolic process, post-translational protein modification	Vcan	NM_001170558	1.38417	-1.03763	The protein encoded is a large chondroitin sulfate proteoglycan and is a major component of the extracellular matrix. This protein is involved in cell adhesion, proliferation, proliferation, migration and angiogenesis and plays a central role in tissue morphogenesis and maintenance
	protein glycosylation	Galntl1	NM_001100863	1.37267	-1.02559	polypeptide N-acetylgalactosaminyltransferase 16
	integral component of membrane; biological process not found	Ms4a4a	XM_342027	1.36261	1.10234	membrane-spanning 4A gene family
	proteolysis, multicellular organism development, positive regulation of peptidase activity, cellular response to leukemia inhibitory factor,	Pcolce	NM_019237	1.35434	-1.15993	encodes a glycoprotein which binds and drives the enzymatic cleavage of type I procollagen and heightens C-proteinase activity
	positive regulation of protein phosphorylation, cell adhesion, myoblast fusion, positive regulation of myoblast differentiation, positive regulation of MAPK cascade, embryonic body morphogenesis, cerebral cortex development, positive regulation of neuron differentiation and neural precursor cell proliferation and skeletal muscle tissue development	Cdon	ENSRNOT00000016248	1.33979	-1.00294	encodes a cell surface receptor that is a member of the immunoglobulin superfamily; is a member of a cell-surface receptor complex that mediates cell-cell interactions between muscle precursor cells and positively regulates myogenesis
	autophagy, cell adhesion, response to endoplasmic reticulum stress, negative regulation of cell proliferation involved in contact inhibition, positive regulation of extrinsic apoptotic signaling pathway in absence of ligand	Srpx	ENSRNOT00000045753	1.33743	1.03299	tumor supressor gene
	cell cycle, regulation of protein kinase activity, cell division	Cks1bp6	ENSRNOT00000052379	1.32009	1.00604	CDC28 protein kinase regulatory subunit 1B pseudogene 6
	positive regulation of fat cell differentiation, positive regulation of lipid biosynthetic process, negative regulation of tumor necrosis factor-mediated signaling pathway	Ccdc3	ENSRNOT00000024110	1.31295	-1.01872	coiled-coil domain containing 3
	ossification, negative regulation of osteoclast differentiation, bone marrow development	Lrrc17	NM_001025155	1.30673	1.02589	protein secreted by osteoblasts, as a negative regulator of receptor activator of NF-κB ligand-induced osteoclast differentiation
	chondroitin and dermatan sulfate metabolic process; dermatan sulfate biosynthetic process	Dsel	XM_001058721	1.30193	1.06146	dermatan sulfate epimerase like
	carbohydrate and sulfur compound metabolic process, chondroitin sulfate biosynthetic process	Chst3	ENSRNOT00000000697	1.29437	1.04923	encodes an enzyme which catalyzes the sulfation of chondroitin, a proteoglycan found in the extracellular matrix and most cells which is involved in cell migration and differentiation
	immune system process, receptor-mediated endocytosis, innate immune response, negative regulation of interleukin-8 secretion	Ssc5d	NM_001134545	1.29098	-1.0897	scavenger receptor cysteine rich family member with 5 domains
	signal transduction, G-protein coupled receptor signaling pathway	Gpr81	NM_001145334	1.2739	-1.09389	Lactate inhibits lipolysis in fat cells through activation of an orphan G-protein-coupled receptor, GPR81
	white fat cell differentiation, angiogenesis, blood vessel remodeling, mesonephros and metanephros morphogenesis	Fgf10	ENSRNOT00000016485	1.27253	1.1697	fibroblast growth factor
	protein dephosphorylation, regulation of rhodopsin mediated signaling pathway, detection of stimulus involved in sensory perception	Ppef1	ENSRNOT00000058947	1.20805	1.0404	encodes a member of the serine/threonine protein phosphatase with EF-hand motif family, suggested to play a role in specific sensory neuron function and/or development.
	protein peptidyl-prolyl isomerization, chaperone-mediated protein folding	Fkbp11	NM_001013105	1.20412	1.06361	belongs to the FKBP family of peptidyl-prolyl cis/trans isomerases, which catalyze the folding of proline-containing polypeptides.
	fat cell differentiation, positive regulation of protein phosphorylation, carbohydrate glycogen glucose metabolic process, cellular protein modification process, protein phosphorylation, apoptotic process, signal transduction, insulin receptor signaling pathway, carbohydrate transport, intracellular protein transmembrane transport, positive regulation of glucose import in response to insulin stim…	Akt2	ENSRNOT00000025303	1.19785	-1.03272	putative oncogene encoding a protein belonging to a subfamily of serine/threonine kinases containing SH2-like (Src homology 2-like) domains.
	positive regulation of apoptotic process, signal transduction, anterior/posterior axon guidance, axon guidance, brain development	Unc5c	NM_199407	1.19741	1.06518	gene product belongs to the UNC-5 family of netrin receptors. Netrins are secreted proteins that direct axon extension and cell migration during neural development. They are bifunctional proteins that act as attractants for some cell types and as repellents for others, and these opposite actions are thought to be mediated by two classes of receptors. The UNC-5 family of receptors mediate the repe…
	RNA binding	Spats2l	ENSRNOT00000021527	1.19292	1.03224	spermatogenesis associated serine rich 2 like
	regulation of transcription, DNA-templated, positve regulation of gene expression, gland morphogenesis, prostate gland growth, positive regulation of glial cell proliferation	Plag1	NM_001008316	1.19219	-1.00566	ncodes a zinc finger protein with 2 putative nuclear localization signals
	positive regulation of VEGF receptor signaling pathway, signal transduction, axon guidance, insulin-like growth factor receptor signaling pathway, negative regulation of insulin receptor signaling pathway, phosphorylation and glucose import	Grb10	NM_001109093	1.18483	1.00573	encodes a growth factor receptor-binding protein that interacts with insulin receptors and insulin-like growth-factor receptors. Overexpression of some isoforms of the encoded protein inhibits tyrosine kinase activity and results in growth suppression
	response to oxidative stress, glucose, calcium ion, hydrogen peroxide, estradiol, progesterone and mechanical stimulus, negative regulation of transcription by RNA polymerase II, positive regulation of apoptotic process, platelet-derived growth factor receptor signaling pathway, negative regulation of cell division, cellular response to tumor cell	Txnip	ENSRNOT00000028793	1.18239	-1.01455	encodes a thioredoxin-binding protein that is a member of the alpha arrestin protein family. Thioredoxin is a thiol-oxidoreductase that is a major regulator of cellular redox signaling which protects cells from oxidative stress. This protein inhibits the antioxidative function of thioredoxin resulting in the accumulation of reactive oxygen species and cellular stress. This protein also functions …
	regulation of transcription, DNA-templated, multicellular organism development	Zfp260	NM_017364	1.17539	-1.06107	ZFP260 is an inducer of cardiac hypertrophy and a nuclear mediator of endothelin-1 signaling.
	regulation of transcription, DNA-templated, positive regulation of cell proliferation, snRNA transcription by RNA polymerase II, positive regulation of transcription by RNA polymerase II	Rprd1b	NM_001098727	1.17428	1.00227	regulation of nuclear pre-mRNA domain containing 1B
	cell adhesion mediated by integrin, integrin-mediated signaling pathway, extracellular matrix organization, positive regulation of focal adhesion assembly, female pregnancy	Col16a1	NM_001015033	1.1707	1.02396	encodes the alpha chain of type XVI collagen, a member of the FACIT collagen family (fibril-associated collagens with interrupted helices). Members of this collagen family are found in association with fibril-forming collagens such as type I and II, and serve to maintain the integrity of the extracellular matrix
	protein kinase D signaling, protein kinase C-activating G-protein coupled receptor signaling pathway, protein phosphorylation, intracellular signal transduction	Prkd3	NM_001024263	1.16097	-1.00009	belongs to the multigene protein kinase D family of serine/threonine kinases, which bind diacylglycerol and phorbol esters. Members of this family are characterized by an N-terminal regulatory domain comprised of a tandem repeat of cysteine-rich zinc-finger motifs and a pleckstrin domain. The C-terminal region contains the catalytic domain and is distantly related to calcium-regulated kinases. Ca…
	cerebral cortex neuron differentiation, positive regulation of dendritic spine development	RGD1563888	NM_001108312	1.15661	-1.00256	similar to DNA segment, Chr 16, ERATO Doi 472, expressed
	blood vessel development, heart morphogenesis, cell adhesion and migration, collagen fibril organization and biosynthetic process, wound healing, spreading of epidermal cells, skin development, regulation of cellular component organization	Col5a1	NM_134452	1.15234	-1.00975	encodes an alpha chain for one of the low abundance fibrillar collagens
	unknown	Fam160b1	FQ234191	1.13665	-1.01977	family with sequence similarity 160 member B1
	urea cycle, liver and heart development, arginine biosynthetic process, glutamine metabolic process, response to insulin, testosterone, epidermal growth factor stimulus, cortisol, amine and starvation, female pregnancy, lactation	Cad	NM_001105710	1.13081	-1.02465	encodes a trifunctional protein which is associated with the enzymatic activities of the first 3 enzymes in the 6-step pathway of pyrimidine biosynthesis: carbamoylphosphate synthetase (CPS II), aspartate transcarbamoylase, and dihydroorotase. This protein is regulated by the mitogen-activated protein kinase (MAPK) cascade, which indicates a direct link between activation of the MAPK cascade and …
	ER to Golgi vesicle-mediated transport, intra-Golgi vesicle-mediated transport, protein transport, glycosylation	Cog6	NM_001004262	1.10346	-1.02336	encodes a subunit of the conserved oligomeric Golgi complex that is required for maintaining normal structure and activity of the Golgi apparatus
	positive regulation of VEGF production and signaling pathway, response to hypoxia, regulation of transcription from RNA polymerase II promoter in response to hypoxia, positive regulation of endothelial cell proliferation, positive regulation of transcription, DNA-templated, positive regulation of hormone biosynthetic process	Arnt	ENSRNOT00000064442	1.09924	-1.01123	encodes a protein containing a basic helix-loop-helix domain and two characteristic PAS domains along with a PAC domain. The encoded protein binds to ligand-bound aryl hydrocarbon receptor and aids in the movement of this complex to the nucleus, where it promotes the expression of genes involved in xenobiotic metabolism. This protein is also a co-factor for transcriptional regulation by hypoxia-i…
	positive regulation of angiogenesis, positive regulation of blood vessel endothelial cell migration, positive regulation of vascular endothelial cell proliferation, positive regulation of gene expression, positive regulation by host of viral transcription, regulation of cholesterol biosynthetic process and hydrogen sulfide biosynthetic process, regulation of phenotypic switching by transcription …	Sp1	NM_012655	1.09408	1.01587	encoded by this gene is a zinc finger transcription factor that binds to GC-rich motifs of many promoters. The encoded protein is involved in many cellular processes, including cell differentiation, cell growth, apoptosis, immune responses, response to DNA damage, and chromatin remodeling. Post-translational modifications such as phosphorylation, acetylation, glycosylation, and proteolytic proces…
	tRNA aminoacylation for protein translation, leucyl-tRNA aminoacylation, mitochondrial translation, aminoacyl-tRNA metabolism involved in translational fidelity	Lars2	NM_001108787	1.08684	-1.02806	encodes a class 1 aminoacyl-tRNA synthetase, mitochondrial leucyl-tRNA synthetase. Each of the twenty aminoacyl-tRNA synthetases catalyzes the aminoacylation of a specific tRNA or tRNA isoaccepting family with the cognate amino acid
		50
E MS P10 UP vs C; down at 6 Mo vs. C	GO: biological process	Gene Symbol	RefSeq	Fold change P10	Fold Change 6Mo
				p<0.05	p<0.05
	ossification, positive regulation of cell proliferation, regulation of signaling receptor activity	Clec11a	NM_001012459	1.65285	-1.33139	encodes a member of the C-type lectin superfamily. The encoded protein is a secreted sulfated glycoprotein and functions as a growth factor for primitive hematopoietic progenitor cells
	cardiac muscle cell differentiation and fate commitment	RGD1311744	FQ223043	1.32998	-1.20231	similar to RIKEN cDNA 5830475I06
[truncated: 12 more rows]

## Sheet: Early genes down at P10
Transcript ID	gene_assignment	Gene Symbol	RefSeq	LSMean(Ctrl * 6mo)	StdErr(Ctrl * 6mo)	LSMean(Ctrl * P10)	StdErr(Ctrl * P10)	LSMean(MS * 6mo)	StdErr(MS * 6mo)	LSMean(MS * P10)	StdErr(MS * P10)	p-value(Ctrl * 6mo vs. Ctrl * P10)	Fold-Change(Ctrl * 6mo vs. Ctrl * P10)	Fold-Change(Ctrl * 6mo vs. Ctrl * P10) (Description)	p-value(MS * P10 vs. Ctrl * P10)	Fold-Change(MS * P10 vs. Ctrl * P10)	Fold-Change(MS * P10 vs. Ctrl * P10) (Description)	p-value(MS * 6mo vs. Ctrl * 6mo)	Fold-Change(MS * 6mo vs. Ctrl * 6mo)	Fold-Change(MS * 6mo vs. Ctrl * 6mo) (Description)	p-value(MS * 6mo vs. MS * P10)	Fold-Change(MS * 6mo vs. MS * P10)	Fold-Change(MS * 6mo vs. MS * P10) (Description)
[truncated: 47 more rows]

[truncated: 9 more sheets: Early genes p<.05 at 6 Mo, Adult genes up at P10, Adult genes down at P10, Adult genes p<.05 at 6 Mo, no Age-dep genes up at P10, no Age-dep genes down at P10, no Age-dep genes up at 6Mo, no Age-dep genes down at 6Mo, Summary angiogenic genes]
